# Supplementary material for: 1,4-Bis(dimethyl­silyl)-2,5-diphenyl­benzene
Source: Acta Crystallogr Sect E Struct Rep Online. 2010 Mar 27;66(Pt 4):o970. doi: 10.1107/S1600536810010913 (PMC2983822; doi:10.1107/S1600536810010913)
Supplement: Supplementary file 2 [file e-66-0o970-Isup2.hkl]

# 
# h,k,l, Fc-squared, Fo-squared, sigma(Fo-squared) and status flag 
# 
data_I
_shelx_title ' sx2569 in C2/c' 
_shelx_refln_list_code          4 
_shelx_F_calc_maximum      243.76 
_exptl_crystal_F_000       743.91 
_reflns_d_resolution_high  0.7702 
 
loop_ 
 _symmetry_equiv_pos_as_xyz 
 'x, y, z' 
 '-x, y, -z+1/2' 
 'x+1/2, y+1/2, z' 
 '-x+1/2, y+1/2, -z+1/2' 
 '-x, -y, -z' 
 'x, -y, z-1/2' 
 '-x+1/2, -y+1/2, -z' 
 'x+1/2, -y+1/2, z-1/2' 
 
_cell_length_a    14.8966 
_cell_length_b     6.0132 
_cell_length_c    26.1211 
_cell_angle_alpha  90.000 
_cell_angle_beta  123.166 
_cell_angle_gamma  90.000 
 
_shelx_F_squared_multiplier     1.000 
 
loop_ 
 _refln_index_h 
 _refln_index_k 
 _refln_index_l 
 _refln_F_squared_calc 
 _refln_F_squared_meas 
 _refln_F_squared_sigma 
 _refln_observed_status 
   2   0   0      632.72      621.76     17.61 o 
   4   0   0      144.41      166.17      7.72 o 
   6   0   0     1581.74     1523.35     34.59 o 
   8   0   0       28.60       59.61     15.44 o 
  10   0   0       11.45        3.40     13.59 o 
  12   0   0        2.74       16.37     27.80 o 
  14   0   0      243.85      238.45     22.86 o 
  16   0   0      152.84      184.70     40.15 o 
   1   1   0        0.46        7.41      3.93 o 
   3   1   0        0.22        5.89      3.88 o 
   5   1   0      581.16      599.34     15.92 o 
   7   1   0     2342.03     2371.92     33.82 o 
   9   1   0      206.04      213.14     10.34 o 
  11   1   0     2117.22     2012.10     34.51 o 
  13   1   0      751.51      698.75     22.63 o 
  15   1   0        0.39       18.38     19.59 o 
   0   2   0      107.42       88.55      4.32 o 
   2   2   0      723.28      773.12     36.45 o 
   4   2   0     2496.69     2807.99     26.39 o 
   6   2   0       14.01       40.22     13.02 o 
   8   2   0      523.52      548.31      9.14 o 
  10   2   0      830.34      857.16     19.27 o 
  12   2   0       94.27       87.43     12.98 o 
  14   2   0       58.71       70.25     20.60 o 
   1   3   0      338.29      309.97     15.06 o 
   3   3   0      931.68      820.21     27.79 o 
   5   3   0       12.98       11.01      5.93 o 
   7   3   0       23.88       42.06      5.93 o 
   9   3   0        0.09        5.32     11.21 o 
  11   3   0      502.68      462.51     23.78 o 
  13   3   0      688.64      678.35     26.82 o 
   0   4   0     4510.93     4095.25    112.89 o 
   2   4   0     3165.56     2968.87     71.04 o 
   4   4   0      556.15      566.19     17.31 o 
   6   4   0      411.53      409.56     36.76 o 
   8   4   0       17.75       32.78     10.31 o 
  10   4   0      104.44       92.05     12.20 o 
  12   4   0      777.71      787.55     16.22 o 
   1   5   0      494.41      507.96     15.87 o 
   3   5   0       74.14       65.86     10.16 o 
   5   5   0        0.97       14.73     11.80 o 
   7   5   0      270.89      251.95     12.34 o 
   9   5   0      188.73      168.61     21.16 o 
  11   5   0        4.18       16.00      6.10 o 
   0   6   0       31.46       40.71      7.29 o 
   2   6   0     2920.06     2740.68     52.44 o 
   4   6   0      207.34      200.97     13.91 o 
   6   6   0      105.08       98.84     25.33 o 
   8   6   0       37.43       52.82     12.66 o 
  10   6   0        1.01       23.47     23.17 o 
   1   7   0      435.18      366.77     31.35 o 
   3   7   0       71.64       82.24     14.35 o 
   5   7   0      252.76      211.85     13.13 o 
   7   7   0       26.01       76.91     26.56 o 
 -15   1   1       70.88       68.47     16.37 o 
 -13   1   1       14.95       31.83     16.44 o 
 -11   1   1     1329.95     1306.39     39.38 o 
  -9   1   1      180.38      208.34     12.78 o 
  -7   1   1      466.93      491.94     10.19 o 
  -5   1   1     8925.01     9385.02     42.08 o 
  -3   1   1    29365.66    31596.35    177.14 o 
  -1   1   1      985.10      973.28     10.50 o 
   1   1   1     2418.05     2251.46     41.88 o 
   3   1   1       15.76       12.94      5.77 o 
   5   1   1     1119.80     1078.48     34.28 o 
   7   1   1     3998.40     4045.25     23.14 o 
   9   1   1      423.50      374.25     37.68 o 
  11   1   1      844.63      883.88     35.92 o 
  13   1   1      507.92      462.06     44.63 o 
  15   1   1      371.67      375.64     33.55 o 
 -14   2   1      153.35      155.78     17.59 o 
 -12   2   1      331.99      318.05     18.56 o 
 -10   2   1      422.78      465.31     17.58 o 
  -8   2   1     1203.58     1127.26     12.29 o 
  -6   2   1     3659.77     3303.46     25.10 o 
  -4   2   1     5184.57     5325.75    115.40 o 
  -2   2   1     2156.53     2245.24     50.96 o 
   0   2   1     1039.47      984.18     17.88 o 
   2   2   1       19.01       45.48      6.88 o 
   4   2   1     1416.19     1573.78     18.53 o 
   6   2   1     1471.36     1530.98     10.28 o 
   8   2   1     3621.74     3558.15     27.78 o 
  10   2   1      115.31      123.40     14.68 o 
  12   2   1     1084.34     1059.40     26.54 o 
  14   2   1      181.72      173.09     25.22 o 
 -15   3   1       21.44       36.76     26.72 o 
 -13   3   1       15.83       38.60     10.75 o 
 -11   3   1     1221.63     1128.58     12.86 o 
  -9   3   1       76.22      106.17     14.83 o 
  -7   3   1       22.67       10.95      9.65 o 
  -5   3   1     5044.42     5100.42     50.96 o 
  -3   3   1      347.98      410.88     16.68 o 
  -1   3   1      371.14      393.14      5.49 o 
   1   3   1      135.94      166.11      7.10 o 
   3   3   1       41.52       24.55      8.62 o 
   5   3   1      100.37      104.85      7.06 o 
   7   3   1        8.91       35.87      8.80 o 
   9   3   1     1633.85     1471.61     17.97 o 
  11   3   1      151.42      181.07     12.40 o 
  13   3   1      374.20      395.81     25.88 o 
 -14   4   1      144.74      150.16     10.38 o 
 -12   4   1       60.16       65.10      8.64 o 
 -10   4   1      205.58      171.15     13.59 o 
  -8   4   1      663.25      615.62     12.37 o 
  -6   4   1      156.38      176.77     10.47 o 
  -4   4   1       84.70      117.59      8.74 o 
  -2   4   1        0.60       10.61     11.69 o 
   0   4   1      128.55      120.68      7.72 o 
   2   4   1       68.43       96.53     10.97 o 
   4   4   1       37.15       30.41     11.43 o 
   6   4   1      248.29      224.87     11.05 o 
   8   4   1      214.38      211.29      8.82 o 
  10   4   1      938.46      921.26     31.45 o 
  12   4   1      166.02      200.58     16.38 o 
 -11   5   1        4.42       16.06     15.13 o 
  -9   5   1      290.89      274.65     17.34 o 
  -7   5   1     1043.15      969.45     32.43 o 
  -5   5   1     1461.04     1361.81     21.65 o 
  -3   5   1     4463.02     4395.35     48.86 o 
  -1   5   1     2216.45     2158.91     39.29 o 
   1   5   1      314.08      341.61     42.93 o 
   3   5   1       13.01       33.78      8.93 o 
   5   5   1      493.18      376.90     13.10 o 
   7   5   1       73.02       87.57     10.69 o 
   9   5   1      511.89      498.37     25.02 o 
  11   5   1      412.19      380.86     16.68 o 
 -10   6   1      629.82      644.30     33.36 o 
  -8   6   1      591.58      523.85     22.24 o 
  -6   6   1       72.23       84.53     19.69 o 
  -4   6   1      429.93      382.58     21.10 o 
  -2   6   1      194.87      210.83     14.54 o 
   0   6   1       52.74       67.02      8.93 o 
   2   6   1      465.55      455.62     20.49 o 
   4   6   1       24.65       30.58     16.37 o 
   6   6   1      424.27      350.52      7.75 o 
   8   6   1     1209.22     1189.77     18.22 o 
  10   6   1      324.19      330.80     26.56 o 
  -7   7   1        0.82       24.71     16.37 o 
  -5   7   1       25.05       39.15     13.44 o 
  -3   7   1      129.49      110.96      8.22 o 
  -1   7   1        8.87       28.56     10.16 o 
   1   7   1      322.39      302.98     16.83 o 
   3   7   1       62.11       72.28     29.34 o 
   5   7   1       21.45       45.27     14.05 o 
 -16   0   2      595.07      601.37     46.33 o 
 -14   0   2       43.61       71.97     13.90 o 
 -12   0   2        1.70        5.87     19.46 o 
 -10   0   2      725.92      564.93    129.11 o 
  -8   0   2     5637.96     5664.39    170.81 o 
  -6   0   2     1571.73     1640.10     66.41 o 
  -4   0   2     4950.29     4980.24    119.53 o 
  -2   0   2    17582.18    19263.97    298.99 o 
   2   0   2    33146.05    34609.30    250.19 o 
   4   0   2     9397.87     9826.73     57.14 o 
   6   0   2       47.36       15.44     24.40 o 
   8   0   2    10574.23    10727.71     66.72 o 
  10   0   2     2106.30     2141.40     41.70 o 
  12   0   2      702.05      753.65     30.27 o 
  14   0   2        9.12       46.33     27.49 o 
 -15   1   2      346.42      294.55     18.07 o 
 -13   1   2      417.89      395.13     21.33 o 
 -11   1   2     3475.69     3440.30     27.22 o 
  -9   1   2      241.56      190.45      6.98 o 
  -7   1   2      244.97      199.59      6.08 o 
  -5   1   2      579.97      637.48     12.32 o 
  -3   1   2       16.42       10.22      4.57 o 
  -1   1   2    16652.98    17412.64    212.48 o 
   1   1   2     3225.02     3069.17     41.77 o 
   3   1   2      553.63      553.12      6.81 o 
   5   1   2     1529.16     1457.54     13.28 o 
   7   1   2     2419.91     2270.59     28.24 o 
   9   1   2       88.46       96.50     13.97 o 
  11   1   2       33.09       58.84     13.08 o 
  13   1   2       49.76       68.87     15.34 o 
  15   1   2       23.79       55.21     23.32 o 
 -16   2   2       17.84       25.10     12.93 o 
 -14   2   2       60.07       68.83     15.28 o 
 -12   2   2      630.82      638.12     24.35 o 
 -10   2   2      836.40      733.81     16.52 o 
  -8   2   2       29.31       47.13      9.02 o 
  -6   2   2      339.01      305.59      9.11 o 
  -4   2   2      302.54      442.05      6.37 o 
  -2   2   2     1165.42     1306.97     29.81 o 
   0   2   2      686.17      715.20      9.45 o 
   2   2   2     3368.71     3813.48    140.38 o 
   4   2   2     3843.99     3957.33     73.97 o 
   6   2   2     1423.68     1585.94     48.34 o 
   8   2   2       85.01      121.08     12.43 o 
  10   2   2       17.83       33.75     22.35 o 
  12   2   2        3.93       15.35     15.71 o 
  14   2   2       14.53       37.20     15.12 o 
 -15   3   2      509.12      480.76     54.98 o 
 -13   3   2      496.12      498.34     39.38 o 
 -11   3   2     1358.59     1275.32     15.75 o 
  -9   3   2     2948.42     2897.87     82.62 o 
  -7   3   2     2093.98     2073.77     37.06 o 
  -5   3   2      138.91      144.69      9.79 o 
  -3   3   2        1.03        7.34      4.33 o 
  -1   3   2      185.07      182.70      7.31 o 
   1   3   2      300.33      395.31     15.13 o 
   3   3   2      454.27      432.15     10.02 o 
   5   3   2     1606.35     1525.65     17.16 o 
   7   3   2       59.91       93.69      8.22 o 
   9   3   2      256.90      279.49     16.18 o 
  11   3   2      583.11      574.96     20.03 o 
  13   3   2       41.39       64.12     18.92 o 
 -14   4   2      337.32      287.97     19.00 o 
 -12   4   2       53.16       94.00     13.28 o 
 -10   4   2      449.01      475.89     10.66 o 
  -8   4   2      997.90      947.96     20.91 o 
  -6   4   2      453.05      370.17     17.14 o 
  -4   4   2      217.27      207.72     10.96 o 
  -2   4   2      404.10      416.23     12.97 o 
   0   4   2      427.20      451.30     10.98 o 
   2   4   2     2014.46     1875.92     37.76 o 
   4   4   2     3520.30     3423.88    127.72 o 
   6   4   2      976.52      937.11     10.35 o 
   8   4   2      735.58      674.02     19.53 o 
  10   4   2      497.43      468.41     13.44 o 
  12   4   2      471.26      509.98     23.32 o 
 -13   5   2        1.26       25.64     17.91 o 
 -11   5   2       44.81       50.35     16.68 o 
  -9   5   2       47.52       39.88      5.72 o 
  -7   5   2      308.91      260.85     12.49 o 
  -5   5   2        9.39       34.75      9.97 o 
  -3   5   2      459.66      468.81     13.84 o 
  -1   5   2      856.20      850.30     11.90 o 
   1   5   2      632.73      640.73     17.51 o 
   3   5   2      304.22      279.31     19.46 o 
   5   5   2      392.40      365.20      8.03 o 
   7   5   2      113.35      129.04     15.20 o 
   9   5   2       75.57       81.83     21.00 o 
  11   5   2       13.58       32.34      9.31 o 
 -10   6   2        8.94       16.99     14.52 o 
  -8   6   2       59.50      100.69     69.19 o 
  -6   6   2      341.47      300.72     18.95 o 
  -4   6   2      170.66      149.91     14.90 o 
  -2   6   2       35.80       47.49      8.62 o 
   0   6   2      740.49      706.51     15.13 o 
   2   6   2      474.59      450.58     17.91 o 
   4   6   2      458.31      499.60     15.60 o 
   6   6   2     1320.11     1146.94     24.92 o 
   8   6   2      169.49      196.42     54.36 o 
  -7   7   2      188.03      216.83     23.47 o 
  -5   7   2       68.08       79.01     16.54 o 
  -3   7   2       10.00       29.25      9.76 o 
  -1   7   2        0.12       24.32      9.88 o 
   1   7   2        0.22       18.17     10.13 o 
   3   7   2      566.49      548.65     20.54 o 
   5   7   2      800.59      824.74     59.15 o 
 -15   1   3      246.65      235.31     18.09 o 
 -13   1   3      261.96      265.72     15.48 o 
 -11   1   3     1007.08     1018.72     26.87 o 
  -9   1   3       58.97       59.42     10.23 o 
  -7   1   3       78.37      114.41     11.12 o 
  -5   1   3      499.94      544.95     14.17 o 
  -3   1   3     1451.59     1450.58     10.35 o 
  -1   1   3    29849.20    32719.04    451.69 o 
   1   1   3     8801.45     8628.21     93.90 o 
   3   1   3     5598.95     5534.99    101.16 o 
   5   1   3     2144.62     2129.28     11.15 o 
   7   1   3      852.91      877.66     19.22 o 
   9   1   3      191.62      199.45     13.31 o 
  11   1   3       35.93       57.07     22.78 o 
  13   1   3      955.00      890.80     40.93 o 
  15   1   3       81.42      108.10     23.75 o 
 -16   2   3      670.55      672.12     38.05 o 
 -14   2   3      798.95      773.19     32.74 o 
 -12   2   3     3347.50     3092.25     31.06 o 
 -10   2   3       90.17       71.74      7.56 o 
  -8   2   3       89.96      117.18      8.04 o 
  -6   2   3      179.40      128.56     15.60 o 
  -4   2   3     1529.22     1461.68      8.10 o 
  -2   2   3      909.90      904.44     15.91 o 
   0   2   3      333.07      332.60      9.19 o 
   2   2   3    10173.65    10162.02     58.82 o 
   4   2   3      543.95      434.69     13.24 o 
   6   2   3      408.48      394.20     13.18 o 
   8   2   3     1334.61     1289.10     41.01 o 
  10   2   3     1355.25     1301.60     15.66 o 
  12   2   3       97.56       97.08     19.64 o 
  14   2   3       68.88       61.59     15.12 o 
 -15   3   3      147.22      176.97     10.44 o 
 -13   3   3       45.53       61.81      8.71 o 
 -11   3   3        0.80       12.07     10.04 o 
  -9   3   3      371.93      206.43    143.78 o 
  -7   3   3      163.62      160.13      9.70 o 
  -5   3   3        8.20       33.07      6.55 o 
  -3   3   3     3660.66     3766.99     38.10 o 
  -1   3   3       46.14       57.41      7.19 o 
   1   3   3     4727.55     5078.74     40.22 o 
   3   3   3       76.32      177.19      9.10 o 
   5   3   3       18.43       13.61      6.85 o 
   7   3   3        0.14       17.98      7.89 o 
   9   3   3      204.23      235.01     14.76 o 
  11   3   3      102.00       96.65     22.86 o 
  13   3   3      219.31      254.22     13.08 o 
 -14   4   3      602.04      650.17     32.74 o 
 -12   4   3       83.66      115.54      7.82 o 
 -10   4   3        3.05       28.82      9.57 o 
  -8   4   3       17.20       17.87      9.18 o 
  -6   4   3       31.48       35.74      9.17 o 
  -4   4   3        4.54       17.38      8.83 o 
  -2   4   3       27.54       32.81      6.60 o 
   0   4   3     1990.46     1897.87    134.36 o 
   2   4   3       87.69      104.90      9.87 o 
   4   4   3       15.46       27.70     15.75 o 
   6   4   3       61.91       69.80      9.11 o 
   8   4   3      149.24      164.79     15.19 o 
  10   4   3      101.02      104.39     12.35 o 
  12   4   3       22.89       24.90     14.46 o 
 -11   5   3      188.86      213.74     26.87 o 
  -9   5   3       69.32       62.08     14.21 o 
  -7   5   3      404.41      356.83     11.96 o 
  -5   5   3      586.81      618.62     13.16 o 
  -3   5   3     2612.20     2475.65     48.96 o 
  -1   5   3     1782.70     1719.67    103.47 o 
   1   5   3     1939.81     1789.07     42.01 o 
   3   5   3      267.55      258.82     15.18 o 
   5   5   3     1449.49     1333.22     50.19 o 
   7   5   3      658.60      644.23     18.12 o 
   9   5   3       66.23       69.53     11.93 o 
  11   5   3      664.02      696.35     34.13 o 
 -10   6   3        0.10       33.67     14.21 o 
  -8   6   3       68.19       99.91     13.42 o 
  -6   6   3       70.35       69.24     15.75 o 
  -4   6   3      675.18      673.88     26.38 o 
  -2   6   3      607.05      531.11     50.96 o 
   0   6   3     3061.17     2921.31     20.10 o 
   2   6   3      362.06      349.02     10.90 o 
   4   6   3      396.22      373.21      9.68 o 
   6   6   3       40.59       76.00     13.13 o 
   8   6   3      332.74      280.15     10.81 o 
  -7   7   3        2.64       31.81     20.69 o 
  -5   7   3       24.35       59.46     12.98 o 
  -3   7   3        5.41       25.02     12.35 o 
  -1   7   3       22.28       45.95     11.12 o 
   1   7   3      216.97      217.08     21.81 o 
   3   7   3      409.83      398.63     30.73 o 
   5   7   3        3.22       16.23      7.64 o 
 -16   0   4        1.65       36.45     23.47 o 
 -14   0   4      712.73      692.18     46.02 o 
 -12   0   4        0.45        5.25     14.83 o 
 -10   0   4     2596.35     2620.46     53.74 o 
  -8   0   4      769.03      749.32     15.13 o 
  -6   0   4     1106.39     1092.17     37.68 o 
  -4   0   4    23293.28    24044.37     52.20 o 
  -2   0   4     1381.58     1469.30     17.91 o 
   0   0   4      690.12      703.61     13.90 o 
   2   0   4     1233.57     1096.18     29.34 o 
   4   0   4     6597.71     6393.32    174.51 o 
   6   0   4     5268.27     5151.97     19.46 o 
   8   0   4     4522.12     4003.59     35.21 o 
  10   0   4     7106.22     7256.00    231.04 o 
  12   0   4      215.20      255.75     14.52 o 
  14   0   4      614.62      595.19     22.55 o 
 -17   1   4      178.11      190.46     15.23 o 
 -15   1   4      123.59      105.74     16.47 o 
 -13   1   4      847.82      852.67     31.04 o 
 -11   1   4        0.02       11.10     12.56 o 
  -9   1   4     1039.20      956.76     23.44 o 
  -7   1   4      143.76      108.95     10.99 o 
  -5   1   4      254.63      272.26      6.64 o 
  -3   1   4    59418.72    60288.20   1584.05 o 
  -1   1   4      168.90      188.90      3.64 o 
   1   1   4     1218.26     1190.04     20.08 o 
   3   1   4       99.25       72.83      5.54 o 
   5   1   4     1164.50     1382.98     16.06 o 
   7   1   4       81.04       77.41     12.02 o 
   9   1   4       92.04       87.41     14.68 o 
  11   1   4        5.96       29.96     10.91 o 
  13   1   4      145.57      161.36     17.49 o 
 -16   2   4       53.50       72.85     11.98 o 
 -14   2   4        2.37       12.87     15.41 o 
 -12   2   4      301.30      291.81     19.27 o 
 -10   2   4      203.58      194.91     11.94 o 
  -8   2   4       73.46       77.11      9.43 o 
  -6   2   4      134.26      190.05      8.80 o 
  -4   2   4     3553.28     3960.62     21.62 o 
  -2   2   4      390.34      433.38      6.22 o 
   0   2   4     1752.15     1710.15     47.26 o 
   2   2   4       17.57       52.08      4.88 o 
   4   2   4      364.92      410.60     15.60 o 
   6   2   4     1395.61     1410.98     31.27 o 
   8   2   4      383.21      336.19     16.37 o 
  10   2   4      285.73      351.56     19.26 o 
  12   2   4      278.10      323.36     21.57 o 
  14   2   4       46.27       58.82     19.37 o 
 -15   3   4      456.50      475.04     27.49 o 
 -13   3   4      100.94      120.97      7.71 o 
 -11   3   4      800.11      772.80     45.10 o 
  -9   3   4     1317.60     1219.52     24.54 o 
  -7   3   4     3571.37     3491.94     53.59 o 
  -5   3   4     4336.64     4662.29    271.50 o 
  -3   3   4     1435.16     1253.72     21.93 o 
  -1   3   4     1638.35     1704.46     27.08 o 
   1   3   4      440.05      487.65     16.09 o 
   3   3   4       24.79       53.01     10.80 o 
   5   3   4       48.75       59.97     10.02 o 
   7   3   4      837.76      872.94     10.50 o 
   9   3   4      255.85      285.16     14.39 o 
  11   3   4        1.56       23.61     12.66 o 
  13   3   4      236.55      223.17     25.54 o 
 -14   4   4       30.70       36.14     19.46 o 
 -12   4   4       20.47       26.77      6.95 o 
 -10   4   4      314.41      302.07      6.22 o 
  -8   4   4       96.16      101.52     12.91 o 
  -6   4   4     4018.94     3620.78    188.10 o 
  -4   4   4     1936.87     1785.96     29.42 o 
  -2   4   4     1478.60     1420.29     40.93 o 
   0   4   4       35.00       57.02      6.22 o 
   2   4   4        2.87       11.12     16.68 o 
   4   4   4        0.47        4.09     13.08 o 
   6   4   4      177.52      151.09      8.86 o 
   8   4   4     1454.44     1384.79     16.16 o 
  10   4   4      521.60      538.31     28.11 o 
  12   4   4      455.79      478.13     45.10 o 
 -13   5   4       20.12       58.38     30.27 o 
 -11   5   4       58.58       58.69     41.39 o 
  -9   5   4        0.71       15.62     13.78 o 
  -7   5   4       53.94       70.42     22.55 o 
  -5   5   4       84.88       94.01     22.76 o 
  -3   5   4     1092.88     1018.26     29.03 o 
  -1   5   4      369.90      346.55     17.91 o 
   1   5   4      407.38      420.77      8.65 o 
   3   5   4       23.20       33.58     10.06 o 
   5   5   4      596.88      540.96     21.00 o 
   7   5   4       51.79       72.68     13.32 o 
   9   5   4      205.84      199.05     18.17 o 
  11   5   4       20.89       51.39     11.32 o 
 -10   6   4        8.18       52.82     20.39 o 
  -8   6   4      194.89      181.03     24.25 o 
  -6   6   4      151.36      165.25     26.25 o 
  -4   6   4       39.74       74.19     12.97 o 
  -2   6   4      546.39      511.76     31.50 o 
   0   6   4        0.05       15.13     23.17 o 
   2   6   4      270.38      267.03      9.81 o 
   4   6   4      222.35      191.86     13.64 o 
   6   6   4       70.98       95.75     11.99 o 
   8   6   4      564.66      560.91     24.09 o 
  -7   7   4      131.55      144.32     14.44 o 
  -5   7   4     1240.37     1187.42     17.01 o 
  -3   7   4      166.14      179.93     11.71 o 
  -1   7   4      575.64      446.63     63.94 o 
   1   7   4      335.02      331.02     12.90 o 
   3   7   4       12.93       39.38     10.44 o 
   5   7   4       28.21       40.15     20.08 o 
 -17   1   5        0.89       38.09     32.59 o 
 -15   1   5      123.55      116.62     13.85 o 
 -13   1   5      191.97      187.27     14.46 o 
 -11   1   5        1.06       10.56     12.99 o 
  -9   1   5     1683.18     1563.09     44.32 o 
  -7   1   5     2132.58     2127.81     62.47 o 
  -5   1   5     6134.47     6486.44     35.37 o 
  -3   1   5       65.20       48.46      3.16 o 
  -1   1   5       29.05       16.01      3.60 o 
   1   1   5       44.32       26.62      4.90 o 
   3   1   5     8247.54     8990.20     93.90 o 
   5   1   5     3339.10     3189.32     60.54 o 
   7   1   5     2627.68     2652.72     47.57 o 
   9   1   5     2236.17     2242.11     54.52 o 
  11   1   5      261.79      290.47     20.66 o 
  13   1   5        1.00       56.54     29.81 o 
 -16   2   5      270.41      277.98     46.02 o 
 -14   2   5     2578.42     2702.22    267.02 o 
 -12   2   5     1000.22      904.66     20.85 o 
 -10   2   5     2008.48     1763.66     65.33 o 
  -8   2   5     6624.38     6900.30     90.50 o 
  -6   2   5     1431.07     1425.94     95.60 o 
  -4   2   5      827.61      863.90     18.53 o 
  -2   2   5       63.69      117.75      7.72 o 
   0   2   5       30.62       35.31      7.10 o 
   2   2   5     4077.26     4202.77     69.96 o 
   4   2   5     3047.16     2896.31     49.33 o 
   6   2   5     1019.54      965.12     40.15 o 
   8   2   5      118.80      134.15     10.05 o 
  10   2   5      917.59      935.90     39.23 o 
  12   2   5      331.42      343.92     22.31 o 
 -15   3   5       38.41       50.57      9.94 o 
 -13   3   5       30.73       64.72     17.61 o 
 -11   3   5      186.40      194.02     44.94 o 
  -9   3   5     1548.34     1456.93     20.63 o 
  -7   3   5     1139.89     1094.47     40.46 o 
  -5   3   5       27.07       33.14      6.31 o 
  -3   3   5       94.72      115.09      7.72 o 
  -1   3   5     1321.29     1592.31     21.31 o 
   1   3   5      908.59     1102.66     23.75 o 
   3   3   5     1247.45     1200.85     16.52 o 
   5   3   5     1490.67     1407.51     39.07 o 
   7   3   5     1008.12     1032.91     17.88 o 
   9   3   5     1704.46     1719.45     26.00 o 
  11   3   5       11.25       37.88     22.10 o 
  13   3   5        0.64       30.20     25.97 o 
 -14   4   5       64.66       80.00     15.44 o 
 -12   4   5      584.99      609.24      8.93 o 
 -10   4   5     1610.10     1553.14     17.77 o 
  -8   4   5      193.32      194.05      8.22 o 
  -6   4   5     1357.77     1319.16    333.74 o 
  -4   4   5     1450.03     1357.88     10.24 o 
  -2   4   5      899.11      876.58     10.29 o 
   0   4   5      169.00      160.55      7.65 o 
   2   4   5        7.92       10.90      6.60 o 
   4   4   5       10.87       22.77      8.90 o 
   6   4   5       92.49       88.57      9.72 o 
   8   4   5       70.33       92.03     11.00 o 
  10   4   5       56.76       81.63     19.64 o 
  12   4   5        5.96       30.74     17.53 o 
 -13   5   5      201.09      197.06     28.42 o 
 -11   5   5      851.55      831.17     24.40 o 
  -9   5   5      257.88      231.83     69.50 o 
  -7   5   5      114.41       97.78     18.69 o 
  -5   5   5        0.20        4.77     14.05 o 
  -3   5   5      120.75      125.63     10.76 o 
  -1   5   5       24.91       44.97      8.41 o 
   1   5   5      774.83      672.25     17.76 o 
   3   5   5      683.81      659.60     52.97 o 
   5   5   5     2842.35     2685.05     14.17 o 
   7   5   5     2459.02     2193.55     64.22 o 
   9   5   5      186.84      143.48     15.75 o 
 -10   6   5      186.88      198.91     17.30 o 
  -8   6   5      138.53      139.06     13.60 o 
  -6   6   5      809.90      712.88     58.07 o 
  -4   6   5      166.27      183.12     11.88 o 
  -2   6   5        0.20       11.43     17.30 o 
   0   6   5      237.13      244.56     10.35 o 
   2   6   5     1082.63      957.15     32.28 o 
   4   6   5      161.77      158.06      9.70 o 
   6   6   5       37.37       47.91      9.09 o 
   8   6   5      175.80      197.54     19.07 o 
  -7   7   5       26.66       74.44     24.56 o 
  -5   7   5      112.98      129.86     21.16 o 
  -3   7   5       45.89       72.56     10.77 o 
  -1   7   5        2.39       35.68     11.91 o 
   1   7   5      207.59      223.91     34.28 o 
   3   7   5        7.06       34.64     10.12 o 
   5   7   5        8.85       32.16     10.35 o 
 -16   0   6      253.71      240.92     34.28 o 
 -14   0   6     1366.18     1317.95     68.88 o 
 -12   0   6      960.68      958.12     45.71 o 
 -10   0   6        4.60        0.00     16.37 o 
  -8   0   6     2992.45     3293.80     31.20 o 
  -6   0   6     2688.82     2778.60     61.47 o 
  -4   0   6    34893.84    41458.52     48.49 o 
  -2   0   6    26802.89    28817.97     93.90 o 
   0   0   6     2188.70     2343.71     25.33 o 
   2   0   6     1788.71     1831.91      9.88 o 
   4   0   6    12342.30    12448.12     50.96 o 
   6   0   6      991.03      901.90     35.83 o 
   8   0   6      922.94      863.91     43.24 o 
  10   0   6      225.76      261.92     14.52 o 
  12   0   6      861.84      784.53     61.77 o 
  14   0   6      120.67      160.61     23.78 o 
 -17   1   6      120.14      130.53     14.89 o 
 -15   1   6        9.02       39.47     19.15 o 
 -13   1   6     1102.02     1000.57     31.83 o 
 -11   1   6      923.62      824.52     14.76 o 
  -9   1   6        0.10        8.97      8.41 o 
  -7   1   6      932.14     1057.41     25.72 o 
  -5   1   6     4354.14     4862.25     18.62 o 
  -3   1   6     4825.99     5316.60     72.58 o 
  -1   1   6    18961.34    20701.72    663.76 o 
   1   1   6      647.41      630.02     24.09 o 
   3   1   6     1110.95     1367.91     19.92 o 
   5   1   6     1374.26     1280.18     37.37 o 
   7   1   6      612.95      595.48     15.29 o 
   9   1   6      121.70      127.04     14.83 o 
  11   1   6      161.51      137.42     17.54 o 
  13   1   6       60.45      103.89     24.91 o 
 -16   2   6       98.57      105.92     10.28 o 
 -14   2   6      550.64      527.57     11.43 o 
 -12   2   6      428.16      418.17     14.26 o 
 -10   2   6        7.40       19.34      9.00 o 
  -8   2   6       23.47       40.95      8.24 o 
  -6   2   6       40.94       33.91      9.17 o 
  -4   2   6      977.35     1093.90     26.41 o 
  -2   2   6       57.26       82.10      5.16 o 
   0   2   6      717.15      825.17     31.97 o 
   2   2   6      976.31     1007.38     10.90 o 
   4   2   6        5.59       13.97      6.77 o 
   6   2   6      449.79      465.71     23.01 o 
   8   2   6      148.25      176.41     12.66 o 
  10   2   6        6.54       22.75     18.91 o 
  12   2   6      109.34      114.23     14.14 o 
 -15   3   6      910.96      840.80     58.53 o 
 -13   3   6      526.28      548.31     12.30 o 
 -11   3   6      302.15      324.26     14.56 o 
  -9   3   6      129.47       91.60     10.27 o 
  -7   3   6       35.51       31.31      6.99 o 
  -5   3   6     1000.33      868.98     20.39 o 
  -3   3   6      900.99      927.60     25.17 o 
  -1   3   6     7248.46     7433.29     70.73 o 
   1   3   6     7312.12     7525.51     52.35 o 
   3   3   6      755.25      781.18     16.37 o 
   5   3   6       29.11       51.57     14.79 o 
   7   3   6      361.67      353.07     23.99 o 
   9   3   6       17.93       34.12     17.47 o 
  11   3   6       36.53       56.67     14.38 o 
 -14   4   6      883.75      855.88     44.79 o 
 -12   4   6      255.42      269.36     16.22 o 
 -10   4   6      754.74      615.47     34.97 o 
  -8   4   6      126.35      126.63      9.57 o 
  -6   4   6      810.71      787.17     12.16 o 
  -4   4   6      415.26      420.06      9.88 o 
  -2   4   6      539.76      477.11     31.97 o 
   0   4   6     1867.14     1800.46     31.97 o 
   2   4   6     1294.35     1196.31     23.01 o 
   4   4   6      542.50      491.86     18.47 o 
   6   4   6      648.27      637.00     16.47 o 
   8   4   6      127.50      134.11     11.45 o 
  10   4   6      570.68      561.38     13.76 o 
 -13   5   6        1.92       17.30     16.68 o 
 -11   5   6        2.95       10.17     13.14 o 
  -9   5   6      263.77      264.10     14.07 o 
  -7   5   6      111.89      145.21     30.27 o 
  -5   5   6       83.34       85.87      9.88 o 
  -3   5   6       13.22       17.30     16.37 o 
  -1   5   6      402.79      416.00     16.37 o 
   1   5   6      179.98      170.16     14.84 o 
   3   5   6       32.00       38.20      6.96 o 
   5   5   6      143.07      152.25     19.30 o 
   7   5   6      131.13      154.63      9.25 o 
   9   5   6       63.09       84.12     13.70 o 
 -10   6   6        0.50       24.20     12.11 o 
  -8   6   6       40.21       57.14     22.86 o 
  -6   6   6       47.78       70.37     12.25 o 
  -4   6   6      625.15      581.47     28.57 o 
  -2   6   6       44.31       74.04     14.52 o 
   0   6   6      590.83      528.27     11.73 o 
   2   6   6      536.82      560.69     13.90 o 
   4   6   6      116.46      128.29     17.77 o 
   6   6   6       37.58       49.43     16.02 o 
   8   6   6       27.63       47.88     10.86 o 
  -7   7   6      120.17      156.08     12.67 o 
  -5   7   6       17.19       63.04      9.25 o 
  -3   7   6      656.29      618.40     50.19 o 
  -1   7   6      738.77      754.36     18.69 o 
   1   7   6      453.63      427.86     13.50 o 
   3   7   6      313.49      269.72     18.02 o 
 -17   1   7       32.39       50.04     15.13 o 
 -15   1   7     1282.63     1169.46     58.53 o 
 -13   1   7      134.00      158.87     23.12 o 
 -11   1   7      466.03      434.70     16.68 o 
  -9   1   7      366.58      303.26     11.87 o 
  -7   1   7       67.36      104.27      6.51 o 
  -5   1   7     6521.30     6696.94    146.10 o 
  -3   1   7    10660.65    11903.93     60.33 o 
  -1   1   7     2722.33     2632.63     18.37 o 
   1   1   7     1976.12     1815.81     22.86 o 
   3   1   7        0.00        9.18      9.36 o 
   5   1   7      541.19      581.60     23.78 o 
   7   1   7     1353.54     1343.82     29.88 o 
   9   1   7     1994.69     2013.04     36.49 o 
  11   1   7      411.71      443.99     23.08 o 
  13   1   7      446.32      490.70     25.85 o 
 -16   2   7       13.10       34.38     10.55 o 
 -14   2   7       72.89       80.29      8.09 o 
 -12   2   7      221.85      210.55      8.57 o 
 -10   2   7      264.55      250.18     11.27 o 
  -8   2   7     1516.49     1428.49     19.19 o 
  -6   2   7    13014.61    14013.15    412.34 o 
  -4   2   7    15713.31    18455.81    160.15 o 
  -2   2   7    16100.77    17339.86    196.29 o 
   0   2   7        0.38        8.96      3.40 o 
   2   2   7      120.63      151.98      9.34 o 
   4   2   7       29.04       38.31      9.73 o 
   6   2   7      542.22      528.84     19.00 o 
   8   2   7       11.40       35.04     10.26 o 
  10   2   7      349.87      391.29     14.61 o 
  12   2   7      212.80      246.27     29.02 o 
 -15   3   7      173.56      153.80     17.14 o 
 -13   3   7       54.18       57.91      7.37 o 
 -11   3   7      222.44      246.81     11.40 o 
  -9   3   7       28.19       26.83      9.37 o 
  -7   3   7     2304.47     2342.46     58.69 o 
  -5   3   7      169.35      166.45     13.90 o 
  -3   3   7       13.28        7.82      6.06 o 
  -1   3   7      522.14      547.70     16.31 o 
   1   3   7      481.21      390.55      7.65 o 
   3   3   7      372.58      348.39      8.22 o 
   5   3   7      823.96      839.20     21.93 o 
   7   3   7     3781.27     3894.83     71.97 o 
   9   3   7       21.26       46.63     19.44 o 
  11   3   7       49.42       76.51     16.69 o 
 -14   4   7        7.20       24.28      7.45 o 
 -12   4   7       10.51       36.94     10.46 o 
 -10   4   7      518.64      459.36     13.01 o 
  -8   4   7     1531.00     1576.06     44.01 o 
  -6   4   7      911.19      857.45     22.24 o 
  -4   4   7     2357.82     2270.18     44.79 o 
  -2   4   7      513.93      493.94     34.90 o 
   0   4   7       97.46      126.23      9.88 o 
   2   4   7       21.77       55.03     12.34 o 
   4   4   7      564.37      526.73     45.56 o 
   6   4   7        0.99       22.24     11.14 o 
   8   4   7      242.17      274.37     26.30 o 
  10   4   7       36.91       61.12     14.46 o 
 -13   5   7        3.06       20.39     18.84 o 
 -11   5   7      214.82      235.15     11.03 o 
  -9   5   7      304.51      336.39     33.20 o 
  -7   5   7        6.30       20.49     10.99 o 
  -5   5   7       47.93       62.26      7.25 o 
  -3   5   7     4090.74     3961.72     91.27 o 
  -1   5   7        3.90       33.31     16.22 o 
   1   5   7      382.28      369.44     15.94 o 
   3   5   7        0.47       22.68      6.74 o 
   5   5   7      628.57      606.47      8.74 o 
   7   5   7      986.13      974.35     13.21 o 
   9   5   7      296.45      305.93     14.08 o 
 -10   6   7       95.23      106.23     15.01 o 
  -8   6   7       49.48       78.03     13.11 o 
  -6   6   7     1063.83     1071.41     32.59 o 
  -4   6   7     1024.82      994.08     33.05 o 
  -2   6   7       58.98       79.59      9.70 o 
   0   6   7       23.50       28.73     30.27 o 
   2   6   7      140.51      162.83     13.13 o 
   4   6   7       47.06       67.16      9.37 o 
   6   6   7        0.07       19.73     13.13 o 
  -7   7   7      124.27      137.61     12.34 o 
  -5   7   7      160.47      183.26     25.17 o 
  -3   7   7      117.36      174.05     23.47 o 
  -1   7   7       77.27       88.68     10.04 o 
   1   7   7        0.01       13.28     24.71 o 
   3   7   7        6.01       23.78     26.56 o 
 -16   0   8     1338.15     1138.19     63.32 o 
 -14   0   8      210.28      186.87      7.41 o 
 -12   0   8     1177.23     1094.02     48.80 o 
 -10   0   8     1030.20      838.28     44.79 o 
  -6   0   8     1646.42     1683.04      7.10 o 
  -4   0   8      229.09      280.76      4.94 o 
  -2   0   8      361.06      383.31      5.87 o 
   0   0   8      271.41      198.30     10.50 o 
   2   0   8    11128.42    12972.89     29.96 o 
   4   0   8      308.56      258.22     12.66 o 
   6   0   8     3969.87     3687.61    119.22 o 
   8   0   8      162.82      157.22     23.78 o 
  10   0   8      655.94      640.60     25.95 o 
  12   0   8      467.32      484.00     25.02 o 
 -17   1   8       47.38       74.62     27.64 o 
 -15   1   8        2.02       24.62     10.85 o 
 -13   1   8     1167.49     1113.07     10.31 o 
 -11   1   8      886.69      845.27     31.50 o 
  -9   1   8     3011.33     1183.22    988.39 o 
  -7   1   8     2503.81     2663.75     27.01 o 
  -5   1   8      245.81      220.68      6.49 o 
  -3   1   8      654.74      522.57     83.09 o 
  -1   1   8      288.31      292.10      8.83 o 
   1   1   8      397.96      416.49      9.27 o 
   3   1   8      461.70      438.96     13.90 o 
   5   1   8     1635.12     1556.28     71.97 o 
   7   1   8     1963.06     1845.50     28.88 o 
   9   1   8       15.58       32.12     13.68 o 
  11   1   8      300.79      318.98     21.45 o 
  13   1   8       19.73       63.52     15.54 o 
 -16   2   8       26.36       32.32     15.75 o 
 -14   2   8      417.45      358.88     17.91 o 
 -12   2   8        0.16       14.92     14.05 o 
 -10   2   8       16.06       22.55      8.58 o 
  -8   2   8     2194.15     2210.44     44.53 o 
  -6   2   8     6595.02     7069.07    115.67 o 
  -4   2   8        2.68       16.99      6.49 o 
  -2   2   8      536.81      572.24     25.48 o 
   0   2   8       80.91       89.48      9.42 o 
   2   2   8        2.34       11.60      7.27 o 
   4   2   8       28.39       31.60     10.37 o 
   6   2   8     1127.57     1188.67     22.82 o 
   8   2   8       54.20       85.13     13.02 o 
  10   2   8       80.53      108.68     15.41 o 
  12   2   8       49.86      107.01     18.08 o 
 -15   3   8      238.77      260.84     13.41 o 
 -13   3   8      265.62      290.65     28.73 o 
 -11   3   8      704.25      677.94     27.95 o 
  -9   3   8     4415.83     4166.25     43.61 o 
  -7   3   8     5939.34     5889.09    126.48 o 
  -5   3   8     2993.08     3045.52     32.43 o 
  -3   3   8      188.85      192.31      8.05 o 
  -1   3   8      639.83      617.46     13.59 o 
   1   3   8      957.06      867.77     19.15 o 
   3   3   8     3407.08     3195.61     44.56 o 
   5   3   8      287.22      260.43     97.76 o 
   7   3   8      124.69      160.55     10.69 o 
   9   3   8     1209.43     1233.86     15.70 o 
  11   3   8      337.39      350.10     21.47 o 
 -14   4   8      365.42      308.25     16.37 o 
 -12   4   8      665.37      629.68     14.69 o 
 -10   4   8     1271.58     1244.29     26.72 o 
  -8   4   8      145.49      151.64      9.57 o 
  -6   4   8      686.61      699.96     12.59 o 
  -4   4   8      427.68      409.51     12.35 o 
  -2   4   8      751.81      753.69     19.20 o 
   0   4   8        9.51        7.62     12.18 o 
   2   4   8     1051.50      979.05     37.99 o 
   4   4   8     3796.46     3740.94     68.88 o 
   6   4   8      498.64      492.95     11.07 o 
   8   4   8      215.57      230.63     13.70 o 
  10   4   8      153.58      168.88     18.45 o 
 -13   5   8        0.59       33.05     21.62 o 
 -11   5   8      265.14      255.44     26.56 o 
  -9   5   8      186.68      184.24     13.51 o 
  -7   5   8      174.51      217.59     27.03 o 
  -5   5   8      318.06      300.23     12.12 o 
  -3   5   8       36.45       61.89     24.25 o 
  -1   5   8      145.54      138.94     18.07 o 
   1   5   8       23.25       41.04      9.60 o 
   3   5   8        0.10       18.59     10.52 o 
   5   5   8       37.24       52.53     15.02 o 
   7   5   8      244.46      269.01     19.77 o 
   9   5   8        4.98       41.17     22.24 o 
 -12   6   8        0.02       25.75     14.24 o 
 -10   6   8       20.00       76.80     14.05 o 
  -8   6   8      267.49      309.07     10.53 o 
  -6   6   8       41.65       84.08     28.57 o 
  -4   6   8       78.27       96.39     20.39 o 
  -2   6   8        1.11       24.39     13.66 o 
   0   6   8      182.44      161.08     10.80 o 
   2   6   8        8.01        9.30     10.19 o 
   4   6   8      515.72      459.00     16.99 o 
   6   6   8       35.14       43.64     11.89 o 
  -7   7   8      480.96      547.85     17.01 o 
  -5   7   8       30.02       59.19     10.24 o 
  -3   7   8       18.28       64.02     18.69 o 
  -1   7   8       23.22       55.70     12.16 o 
   1   7   8       74.83       86.48     15.13 o 
   3   7   8      300.67      286.42     14.83 o 
 -17   1   9     1234.30     1164.13     71.04 o 
 -15   1   9      298.16      309.18     22.86 o 
 -13   1   9     1539.27     1493.71     34.13 o 
 -11   1   9      474.67      449.60     10.99 o 
  -9   1   9      439.80      492.48      7.41 o 
  -7   1   9      200.29      208.94      6.03 o 
  -5   1   9     2313.77     2664.76     10.47 o 
  -3   1   9       27.08       19.83      4.04 o 
  -1   1   9     1985.84     1819.77     87.26 o 
   1   1   9      187.30      130.44      6.57 o 
   3   1   9     2023.89     2068.25     22.69 o 
   5   1   9        6.75       22.91      7.54 o 
   7   1   9       67.00       66.47     13.05 o 
   9   1   9        4.52       15.20     15.37 o 
  11   1   9      266.77      271.22     18.46 o 
 -16   2   9       11.50       28.90      9.45 o 
 -14   2   9      204.50      218.24      7.57 o 
 -12   2   9     2035.04     1983.69     55.13 o 
 -10   2   9     1313.59     1342.82     62.86 o 
  -8   2   9       65.29      119.20     21.00 o 
  -6   2   9      824.59      883.21     28.73 o 
  -4   2   9     9343.88    10113.20    314.59 o 
  -2   2   9     3037.69     2996.91     33.37 o 
   0   2   9    11039.88    11283.18    195.33 o 
   2   2   9     4356.88     4041.25     74.75 o 
   4   2   9        0.18       15.83     10.23 o 
   6   2   9     5524.09     5648.07     48.41 o 
   8   2   9      135.22      146.02     11.76 o 
  10   2   9      161.49      200.21     23.01 o 
  12   2   9      100.82      118.02     26.62 o 
 -17   3   9      282.41      232.73     23.01 o 
 -15   3   9      333.78      253.14     24.25 o 
 -13   3   9       13.23       35.33     15.83 o 
 -11   3   9      205.76      206.69     18.75 o 
  -9   3   9       35.16       29.01     13.59 o 
  -7   3   9      162.10      151.35     10.50 o 
  -5   3   9      116.69      137.98     13.28 o 
  -3   3   9      391.59      458.28      9.16 o 
  -1   3   9     2573.80     2808.96     68.41 o 
   1   3   9     1993.40     1770.83     33.82 o 
   3   3   9      479.78      423.17     13.23 o 
   5   3   9      144.61      142.59     11.91 o 
   7   3   9       52.51       70.52     11.53 o 
   9   3   9       23.01       46.87     18.76 o 
  11   3   9      257.20      280.49     29.97 o 
 -16   4   9      109.49      109.96     17.91 o 
 -14   4   9      340.29      345.01     32.74 o 
 -12   4   9        4.06       18.53     12.66 o 
 -10   4   9        2.71       47.82     17.69 o 
  -8   4   9       67.85       87.60     14.39 o 
  -6   4   9      535.91      509.33      5.25 o 
  -4   4   9      108.53      133.47     22.24 o 
  -2   4   9     3181.25     3030.33     52.34 o 
   0   4   9      865.85      878.80     24.79 o 
   2   4   9      646.22      652.61     33.20 o 
   4   4   9     2321.11     2257.07     92.66 o 
   6   4   9        3.20       24.52     16.55 o 
   8   4   9        0.05       32.43     13.02 o 
  10   4   9        8.73       32.05     21.23 o 
 -13   5   9      568.24      581.91     19.15 o 
 -11   5   9      132.30      143.94     12.10 o 
  -9   5   9       61.90       77.29     12.87 o 
  -7   5   9      174.03      170.55     10.79 o 
  -5   5   9      125.74      136.74      8.29 o 
  -3   5   9      358.20      336.08      7.48 o 
  -1   5   9     1436.06     1346.20     22.93 o 
   1   5   9      552.75      509.27     18.07 o 
   3   5   9       29.29       52.24     14.98 o 
   5   5   9      243.14      248.01     16.39 o 
   7   5   9       37.62       62.47     12.03 o 
 -12   6   9      264.49      324.04     17.91 o 
 -10   6   9       40.77       64.40     11.99 o 
  -8   6   9      413.30      424.24     11.35 o 
  -6   6   9        1.74       16.99     12.97 o 
  -4   6   9      142.85      187.00     23.94 o 
  -2   6   9      458.86      469.60     23.32 o 
   0   6   9      111.26      117.69      9.77 o 
   2   6   9      172.43      168.00     34.59 o 
   4   6   9     1049.98      978.56     48.49 o 
   6   6   9       32.69       26.87     17.61 o 
  -7   7   9       22.17       58.36     14.30 o 
  -5   7   9       21.32       50.44     11.12 o 
  -3   7   9       71.22       83.55     13.14 o 
  -1   7   9      480.26      428.53     13.39 o 
   1   7   9        0.29       20.08     18.53 o 
 -16   0  10     2035.94     1750.06    131.27 o 
 -14   0  10      100.62      122.31     21.93 o 
 -12   0  10      504.53      572.34     36.45 o 
 -10   0  10        0.24       15.44     10.81 o 
  -8   0  10      193.25      145.79      6.18 o 
  -6   0  10     6318.57     6715.16     22.55 o 
  -4   0  10     4436.05     4533.92     13.28 o 
  -2   0  10      110.21      102.85     12.97 o 
   0   0  10     1906.79     2273.60     25.64 o 
   2   0  10      920.06      867.93     20.69 o 
   4   0  10      306.25      331.73      9.88 o 
   6   0  10        5.04        0.93     10.81 o 
   8   0  10     2203.23     1879.17     44.48 o 
  10   0  10      121.53      199.22     19.77 o 
  12   0  10      750.75      790.40     33.05 o 
 -17   1  10      546.57      528.49     14.36 o 
 -15   1  10       26.02       29.49     10.69 o 
 -13   1  10        0.07       25.89     12.51 o 
 -11   1  10      590.00      634.81     10.46 o 
  -9   1  10     2022.34     1839.76    158.30 o 
  -7   1  10      819.45      856.82      7.23 o 
  -5   1  10    14340.70    15329.79    547.94 o 
  -3   1  10     7787.92     8702.28    222.23 o 
  -1   1  10        4.33        6.07      6.74 o 
   1   1  10     2806.04     3007.08     29.62 o 
   3   1  10      784.69      731.46     16.61 o 
   5   1  10     1350.69     1188.91     66.41 o 
   7   1  10      516.82      548.08     23.69 o 
   9   1  10      261.45      274.82     15.20 o 
  11   1  10        4.16       40.75     19.92 o 
 -18   2  10      120.15      110.65     29.03 o 
 -16   2  10      169.19      169.68     36.29 o 
 -14   2  10      169.81      145.42     25.02 o 
 -12   2  10        3.52       15.50      7.70 o 
 -10   2  10      292.18      270.22     18.07 o 
  -8   2  10      240.43      317.71     11.12 o 
  -6   2  10      329.08      291.46     24.25 o 
  -4   2  10     2227.39     2474.09     18.83 o 
  -2   2  10     1229.93     1283.19     19.22 o 
   0   2  10      243.77      241.30      9.42 o 
   2   2  10       53.79       54.26      7.60 o 
   4   2  10      256.22      248.72     13.25 o 
   6   2  10       71.74       71.36     10.31 o 
   8   2  10       22.27       49.05     14.74 o 
  10   2  10       30.32       52.79     14.20 o 
 -17   3  10        9.92       46.90     14.27 o 
 -15   3  10       18.08       32.74     14.52 o 
 -13   3  10       42.62       56.67     11.05 o 
 -11   3  10       75.68       98.59     18.38 o 
  -9   3  10     1798.04     1674.39     71.97 o 
  -7   3  10     5244.75     5290.34     28.42 o 
  -5   3  10     5563.72     5565.24     64.86 o 
  -3   3  10     3002.16     2931.58     71.49 o 
  -1   3  10     2096.58     1850.07     38.92 o 
   1   3  10      228.54      224.24     12.97 o 
   3   3  10     1370.41     1362.17     18.76 o 
   5   3  10        6.69       14.60     14.12 o 
   7   3  10      841.27      882.99     21.83 o 
   9   3  10      412.39      428.31     26.41 o 
  11   3  10      359.11      364.98     40.74 o 
 -16   4  10       78.51      105.94     17.91 o 
 -14   4  10       21.07       26.21     11.01 o 
 -12   4  10      657.04      550.98     92.35 o 
 -10   4  10       18.93       40.87     10.61 o 
  -8   4  10      282.85      306.47     10.57 o 
  -6   4  10       39.46       53.96      9.58 o 
  -4   4  10     3861.17     3884.00    133.59 o 
  -2   4  10     1207.27     1248.39     30.24 o 
   0   4  10      398.92      446.56     22.50 o 
   2   4  10        3.16       36.43     14.73 o 
   4   4  10      157.98      155.00     15.92 o 
   6   4  10      566.20      569.60     15.20 o 
   8   4  10      248.03      257.46     23.82 o 
 -13   5  10       33.77       46.58     11.57 o 
 -11   5  10        7.86       19.52     12.34 o 
  -9   5  10       84.22       87.05     13.59 o 
  -7   5  10        5.20       25.29      9.89 o 
  -5   5  10      330.88      367.36     12.20 o 
  -3   5  10      450.33      399.80     12.82 o 
  -1   5  10      215.47      201.76     21.79 o 
   1   5  10        8.93       23.61     11.48 o 
   3   5  10       29.22       55.27     14.68 o 
   5   5  10       45.11       78.60     20.62 o 
   7   5  10       60.62       85.31     15.25 o 
 -12   6  10       21.17       39.22     12.74 o 
 -10   6  10       75.10      121.16     15.44 o 
  -8   6  10       59.22       94.58     10.39 o 
  -6   6  10       66.70       83.02     11.67 o 
  -4   6  10      115.89      121.17     11.34 o 
  -2   6  10        0.56       15.84     11.13 o 
   0   6  10      135.97      142.24     10.77 o 
   2   6  10       31.31       49.16     11.99 o 
   4   6  10       74.62       75.27     11.58 o 
   6   6  10      136.98      125.70     26.25 o 
  -7   7  10     1400.10     1489.78     58.99 o 
  -5   7  10      298.40      350.46     19.15 o 
  -3   7  10      182.78      225.17     16.99 o 
  -1   7  10      568.32      571.66     43.24 o 
   1   7  10       76.15       78.95     23.01 o 
 -17   1  11      325.57      348.03     15.29 o 
 -15   1  11      697.20      713.42     23.63 o 
 -13   1  11      326.29      312.71     10.88 o 
 -11   1  11      482.56      437.49      7.48 o 
  -9   1  11     6352.64     6785.10    300.07 o 
  -7   1  11        0.46        6.89      5.71 o 
  -5   1  11     4155.14     4204.88    134.82 o 
  -3   1  11      363.42      398.70      8.03 o 
  -1   1  11       16.47       24.32      6.96 o 
   1   1  11     1910.88     2024.58     26.75 o 
   3   1  11       23.69       28.20      7.08 o 
   5   1  11      302.07      277.07     19.92 o 
   7   1  11       11.44       47.69     13.44 o 
   9   1  11      385.15      416.78     17.02 o 
  11   1  11      261.95      261.65     23.26 o 
 -18   2  11       18.85       51.42     19.15 o 
 -16   2  11       23.52       45.45      9.22 o 
 -14   2  11      439.66      442.73     13.44 o 
 -12   2  11      793.57      703.66     67.95 o 
 -10   2  11     3360.61     3222.48    115.21 o 
  -8   2  11     6431.75     6138.26     78.45 o 
  -6   2  11      116.31      160.61      8.65 o 
  -4   2  11       63.53       51.89      4.94 o 
  -2   2  11      661.18      617.98     14.17 o 
   0   2  11      189.53      201.51      6.59 o 
   2   2  11      946.89      914.09     21.56 o 
   4   2  11     7419.81     7193.46    126.95 o 
   6   2  11     1146.25     1108.27     16.55 o 
   8   2  11     1386.70     1321.01     25.95 o 
  10   2  11      691.09      722.05     27.08 o 
 -17   3  11       71.96       61.45     15.75 o 
 -15   3  11      390.88      316.52     49.88 o 
 -13   3  11       51.93       77.00      9.87 o 
 -11   3  11       23.85       38.54     10.35 o 
  -9   3  11      176.67      196.73      7.42 o 
  -7   3  11      842.05      953.32      6.36 o 
  -5   3  11      579.17      723.61      9.35 o 
  -3   3  11        2.90        9.23      8.53 o 
  -1   3  11        1.57       16.42      7.29 o 
   1   3  11      566.20      555.32     13.37 o 
   3   3  11     3525.95     3284.33     56.08 o 
   5   3  11      691.28      685.84     16.41 o 
   7   3  11      177.26      180.38     10.96 o 
   9   3  11       89.24      113.66     17.50 o 
 -16   4  11        3.64       44.79     16.37 o 
 -14   4  11       16.42       16.46     11.89 o 
 -12   4  11      258.56      294.62     18.69 o 
 -10   4  11       47.98       75.05     13.59 o 
  -8   4  11        0.58       31.80     15.60 o 
  -6   4  11     4193.48     4045.77     88.49 o 
  -4   4  11       38.85       48.80      7.10 o 
  -2   4  11        1.03       17.81      9.63 o 
   0   4  11        0.66        6.63     11.83 o 
   2   4  11     2718.46     2552.32     42.93 o 
   4   4  11       77.87      121.64      8.90 o 
   6   4  11      378.62      406.01     21.37 o 
   8   4  11      187.24      181.53     18.49 o 
 -13   5  11      500.38      472.70     12.78 o 
 -11   5  11      706.29      696.28     35.37 o 
  -9   5  11      697.39      677.66     14.83 o 
  -7   5  11     2101.13     2119.09     18.84 o 
  -5   5  11        2.78       42.53      8.61 o 
  -3   5  11       54.81       90.05     14.21 o 
  -1   5  11       93.11       95.40     12.05 o 
   1   5  11       16.90       19.77     13.64 o 
   3   5  11      329.07      357.96     16.83 o 
   5   5  11      325.30      341.22     17.99 o 
   7   5  11      237.31      236.70     19.88 o 
 -10   6  11      184.58      230.37     17.61 o 
  -8   6  11      279.00      335.74     15.20 o 
  -6   6  11      164.20      228.26     24.86 o 
  -4   6  11        0.87       17.91     16.06 o 
  -2   6  11        0.00       16.75     12.35 o 
   0   6  11       20.16       35.86     17.81 o 
   2   6  11      211.22      193.68     12.18 o 
   4   6  11      480.93      450.52     29.03 o 
  -7   7  11       27.88       62.82     17.30 o 
  -5   7  11       68.66       97.88     13.80 o 
  -3   7  11      320.31      301.82     15.60 o 
  -1   7  11       28.87       62.33     10.36 o 
   1   7  11       54.34       79.01     21.16 o 
 -18   0  12      354.80      341.61     15.75 o 
 -16   0  12     1523.18     1478.87     18.22 o 
 -14   0  12     2460.50     2524.09     18.22 o 
 -12   0  12     3909.02     4040.34     46.64 o 
 -10   0  12      184.92      201.69      7.41 o 
  -8   0  12       27.98       14.52      8.03 o 
  -6   0  12        0.14       20.08     20.69 o 
  -4   0  12     2214.71     2179.09     16.06 o 
  -2   0  12     2424.20     2299.24     29.96 o 
   0   0  12       68.01      150.11     11.74 o 
   2   0  12      958.40      793.49     21.93 o 
   4   0  12     1436.98     1352.55     27.49 o 
   6   0  12        0.07       18.22     15.75 o 
   8   0  12      409.22      387.63     29.34 o 
  10   0  12       57.50       75.36     25.64 o 
 -17   1  12       43.00       50.14      9.57 o 
 -15   1  12      273.71      286.28     10.62 o 
 -13   1  12      729.27      716.47     30.42 o 
 -11   1  12      228.05      277.49      7.66 o 
  -9   1  12      895.10      941.06     24.56 o 
  -7   1  12      434.21      465.16     13.90 o 
  -5   1  12       18.24       29.64      3.46 o 
  -3   1  12     1212.06     1338.09     23.94 o 
  -1   1  12     5920.94     6538.44     22.86 o 
   1   1  12     1156.90     1041.48      9.27 o 
   3   1  12      842.39      785.78     42.78 o 
   5   1  12      491.98      491.48     11.58 o 
   7   1  12      113.83      106.94     12.64 o 
   9   1  12        0.42       20.36     15.72 o 
  11   1  12       17.08       59.49     17.65 o 
 -18   2  12      316.49      298.60     20.79 o 
 -16   2  12       19.06       30.87      7.48 o 
 -14   2  12      118.34      111.47     16.97 o 
 -12   2  12      374.51      386.58     28.26 o 
 -10   2  12       32.84       32.02     10.50 o 
  -8   2  12      781.32      794.52     24.71 o 
  -6   2  12        4.85       14.83      7.72 o 
  -4   2  12      299.41      335.68      6.45 o 
  -2   2  12       69.25       35.91      7.31 o 
   0   2  12       14.98       14.12      8.01 o 
   2   2  12       37.15       68.95     17.21 o 
   4   2  12     1162.31     1114.94     22.39 o 
   6   2  12      354.73      363.23     12.68 o 
   8   2  12        9.41       25.26     12.25 o 
  10   2  12       41.06       59.44     19.21 o 
 -17   3  12      164.24      117.75     25.95 o 
 -15   3  12      256.50      273.79     12.04 o 
 -13   3  12      426.98      433.13     12.70 o 
 -11   3  12      323.49      334.05     19.46 o 
  -9   3  12       84.73      139.23     15.44 o 
  -7   3  12     1771.16     1712.07     14.83 o 
  -5   3  12       71.11       86.46      5.79 o 
  -3   3  12      360.53      331.01     11.04 o 
  -1   3  12     4723.72     4443.15     16.68 o 
   1   3  12     5649.01     5391.26     35.93 o 
   3   3  12     2672.28     2621.38     90.50 o 
   5   3  12     1718.74     1761.35     29.00 o 
   7   3  12      234.54      265.25     13.92 o 
   9   3  12      185.16      236.95     17.37 o 
 -16   4  12      386.68      402.15     18.53 o 
 -14   4  12       25.79       41.07     14.05 o 
 -12   4  12      767.01      722.22     15.44 o 
 -10   4  12     1154.37     1092.27     46.64 o 
  -8   4  12       56.58       90.69     19.61 o 
  -6   4  12        2.98       32.30     21.47 o 
  -4   4  12      498.89      507.04     26.25 o 
  -2   4  12     1859.30     1921.64     35.69 o 
   0   4  12     2595.62     2474.38     54.39 o 
   2   4  12      118.65      123.41     10.81 o 
   4   4  12      206.78      228.87     23.78 o 
   6   4  12      183.73      196.85     13.05 o 
   8   4  12      240.06      263.49     26.56 o 
 -13   5  12      610.54      554.15     12.99 o 
  -9   5  12       22.98       30.47     14.52 o 
  -7   5  12      137.71      139.58     11.20 o 
  -5   5  12       11.98        6.68      7.30 o 
  -3   5  12       27.47       39.87      9.58 o 
  -1   5  12        0.07       28.86     15.72 o 
   1   5  12        0.23       23.03     10.02 o 
   3   5  12      104.71      119.65     15.39 o 
   5   5  12       86.05       86.40     14.24 o 
   7   5  12        9.84       21.46     12.05 o 
 -12   6  12      302.44      281.83     52.66 o 
 -10   6  12      125.83      150.63     13.08 o 
  -8   6  12       18.04       57.78     14.52 o 
  -6   6  12        1.77       24.09     15.13 o 
  -4   6  12       15.53       37.06     16.99 o 
  -2   6  12        7.14       39.63     12.59 o 
   0   6  12      150.49      143.18     16.71 o 
   2   6  12       45.00       76.34     14.83 o 
   4   6  12        3.83       21.26     13.35 o 
  -7   7  12        0.01       27.07     11.72 o 
  -5   7  12      127.46      134.71     15.13 o 
  -3   7  12      266.88      274.68     11.39 o 
  -1   7  12      338.92      338.22     34.44 o 
 -17   1  13      547.92      569.23     12.51 o 
 -15   1  13      272.59      274.06     14.21 o 
 -13   1  13       33.10       45.83      6.95 o 
 -11   1  13      102.19      106.09      8.16 o 
  -9   1  13        1.61       13.77      6.45 o 
  -7   1  13    11826.43    11782.50     29.34 o 
  -5   1  13     1687.93     1506.72     34.75 o 
  -3   1  13     1888.41     1761.46     31.12 o 
  -1   1  13      559.52      474.75     12.33 o 
   1   1  13      372.40      373.43     10.81 o 
   3   1  13      555.39      479.04     50.50 o 
   5   1  13      130.26      112.78     13.57 o 
   7   1  13      204.91      194.24     17.38 o 
   9   1  13      165.22      224.41     24.66 o 
 -18   2  13      330.71      339.18     18.84 o 
 -16   2  13      262.36      249.60     11.88 o 
 -14   2  13        1.89       12.33      8.98 o 
 -12   2  13      530.92      517.86     15.75 o 
 -10   2  13     1494.26     1351.10     32.76 o 
  -8   2  13        0.26        3.01      4.53 o 
  -6   2  13      519.16      433.22     11.89 o 
  -4   2  13     6592.61     6710.84     19.15 o 
  -2   2  13     2675.82     2227.28     77.22 o 
   0   2  13     3706.38     3657.25     69.65 o 
   2   2  13      382.39      343.45     11.26 o 
   4   2  13      179.14      188.42     15.94 o 
   6   2  13     1262.15     1185.07     13.85 o 
   8   2  13      910.95      917.10     28.71 o 
  10   2  13       63.89      115.09     49.88 o 
 -17   3  13      144.53      181.62     16.99 o 
 -15   3  13      171.41      127.87     25.33 o 
 -13   3  13        9.31       17.51     14.17 o 
 -11   3  13        7.98       18.12      4.72 o 
  -9   3  13        0.01       14.81      8.46 o 
  -7   3  13     2053.63     2241.08     26.25 o 
  -5   3  13      460.33      572.95     21.78 o 
  -3   3  13      616.00      618.53     34.44 o 
  -1   3  13      186.67      163.30      8.96 o 
   1   3  13     1191.12     1118.36     24.28 o 
   3   3  13     1504.23     1475.38     26.20 o 
   5   3  13      100.94      105.66     13.02 o 
   7   3  13       81.16      112.90     13.98 o 
   9   3  13       24.00       44.36     21.92 o 
 -16   4  13        4.89       27.10     13.26 o 
 -14   4  13        0.00       32.12     12.46 o 
 -12   4  13        0.32       12.83     13.27 o 
 -10   4  13        0.73       13.55     10.38 o 
  -8   4  13       22.20       24.56      9.67 o 
  -6   4  13      760.71      724.59     14.52 o 
  -4   4  13      747.71      658.20     46.33 o 
  -2   4  13      267.56      232.60     19.67 o 
   0   4  13        0.35       15.12     10.86 o 
   2   4  13      833.37      815.56     14.67 o 
   4   4  13       41.51       60.08     11.66 o 
   6   4  13       45.93       90.44     22.01 o 
   8   4  13        6.53       11.24     22.71 o 
 -13   5  13        1.45       35.79     23.17 o 
 -11   5  13      163.58      210.32     22.05 o 
  -9   5  13      375.50      375.58     26.87 o 
  -7   5  13       48.08       68.45     10.24 o 
  -3   5  13      457.26      503.64     11.89 o 
  -1   5  13       47.80       78.09      9.77 o 
   1   5  13     1078.62     1043.45     39.20 o 
   3   5  13       15.95       50.19     13.46 o 
   5   5  13      102.51      127.70     13.79 o 
 -12   6  13      101.87      150.22     32.59 o 
 -10   6  13        0.29       49.72     17.91 o 
  -8   6  13      410.30      480.75     56.21 o 
  -6   6  13      526.93      537.08     27.64 o 
  -2   6  13       34.97       55.07     11.12 o 
   0   6  13      107.25      124.69     14.37 o 
   2   6  13        0.19       24.71     13.28 o 
   4   6  13       12.46       52.58     11.12 o 
  -7   7  13        0.23       19.82     15.03 o 
  -5   7  13        0.17       18.23     11.64 o 
  -3   7  13        7.01       55.10     14.70 o 
  -1   7  13       13.69       40.14     14.40 o 
 -18   0  14      507.54      497.28     16.06 o 
 -16   0  14      157.84      144.24     12.05 o 
 -14   0  14      901.47      986.23     24.40 o 
 -12   0  14     2615.95     2421.24    257.91 o 
 -10   0  14     3973.32     3884.98     48.18 o 
  -6   0  14     8877.64     9685.27     31.50 o 
  -4   0  14      225.79      263.78      8.65 o 
  -2   0  14      505.83      526.32     15.13 o 
   0   0  14        4.10       10.50      9.27 o 
   2   0  14      633.74      611.56     15.75 o 
   4   0  14     1390.60     1361.81     28.11 o 
   6   0  14       76.94       88.95     31.50 o 
   8   0  14      113.88      138.99     34.59 o 
  10   0  14       41.59       46.95     42.62 o 
 -17   1  14       44.00       71.36     30.42 o 
 -15   1  14      331.32      350.26     17.30 o 
 -13   1  14       54.70       57.13     13.59 o 
 -11   1  14      372.51      345.92     13.59 o 
  -9   1  14      507.99      527.54     17.22 o 
  -7   1  14     1750.80     1735.48     29.34 o 
  -5   1  14      130.43      185.32      5.56 o 
  -3   1  14       49.81       74.46      6.85 o 
  -1   1  14      390.91      313.57     13.19 o 
   1   1  14      801.10      856.02     11.73 o 
   3   1  14      671.80      627.38     21.93 o 
   5   1  14     1973.64     1691.98     30.27 o 
   7   1  14       63.58       84.48     18.34 o 
   9   1  14      478.36      512.77     18.66 o 
 -18   2  14        0.92       38.62     16.99 o 
 -16   2  14        0.18       27.18     15.75 o 
 -14   2  14       22.84       37.71      8.00 o 
 -12   2  14        1.93       22.67     12.82 o 
 -10   2  14     5551.12     4848.42    232.12 o 
  -8   2  14       28.59       59.27      6.73 o 
  -6   2  14       91.40       84.92      8.03 o 
  -4   2  14      173.33      173.42      7.03 o 
  -2   2  14      163.99      167.36     11.66 o 
   0   2  14      191.36      169.25     11.03 o 
   2   2  14     1620.61     1584.46     28.69 o 
   4   2  14      262.82      247.01     16.03 o 
   6   2  14       38.26       49.86     13.76 o 
   8   2  14       74.19       95.28     13.26 o 
 -17   3  14       52.59       81.54     16.37 o 
 -15   3  14      476.89      409.21     71.97 o 
 -13   3  14      175.58      169.80     13.60 o 
 -11   3  14       64.60       69.19      8.19 o 
  -9   3  14      131.82      122.31     11.43 o 
  -7   3  14      346.54      316.58     16.52 o 
  -5   3  14      468.05      456.39     34.44 o 
  -3   3  14      826.77      923.88     36.45 o 
  -1   3  14       15.46       18.22      8.53 o 
   1   3  14     3032.65     2696.15    137.14 o 
   3   3  14     2481.17     2462.50     27.13 o 
   5   3  14      910.75      940.14     14.92 o 
   7   3  14      522.61      542.07     38.92 o 
   9   3  14      383.47      441.77     17.56 o 
 -16   4  14       65.59       79.62     12.32 o 
 -14   4  14       30.28       49.93     15.60 o 
 -12   4  14      960.20      923.57     23.17 o 
 -10   4  14     1639.17     1641.21     12.78 o 
  -8   4  14     5579.96     5724.39     37.22 o 
  -6   4  14        0.15        8.03      8.96 o 
  -4   4  14       42.21       72.74     11.46 o 
  -2   4  14       72.80       80.95     13.88 o 
   0   4  14      242.12      291.04     11.61 o 
   2   4  14      454.80      434.70     22.34 o 
   4   4  14       50.04       66.61     10.10 o 
   6   4  14      505.17      552.50     25.92 o 
 -13   5  14        0.06       52.18     12.40 o 
 -11   5  14      195.34      200.46     18.53 o 
  -9   5  14       60.79       78.77     12.70 o 
  -7   5  14       26.74       37.99     13.90 o 
  -5   5  14       77.78       92.35     12.97 o 
  -3   5  14       33.25       52.49     13.60 o 
  -1   5  14       11.82       28.75     11.46 o 
   1   5  14      154.99      147.47     14.43 o 
   3   5  14        8.52       28.59     19.02 o 
   5   5  14       86.27      110.66     17.10 o 
 -12   6  14      241.15      258.52     14.21 o 
 -10   6  14      740.96      812.95     42.93 o 
  -8   6  14      414.96      425.22     12.98 o 
  -6   6  14      153.66      169.33     25.64 o 
  -4   6  14      640.70      635.04     27.49 o 
  -2   6  14        1.69       34.98     11.60 o 
   0   6  14        9.99       29.60     11.96 o 
   2   6  14        6.72       25.82     15.85 o 
  -5   7  14      204.49      203.24     24.71 o 
  -3   7  14       16.82       59.40     14.54 o 
 -19   1  15      153.00      165.11     10.95 o 
 -15   1  15      848.67      866.05     12.28 o 
 -13   1  15     3823.07     3832.73    101.28 o 
 -11   1  15     1715.50     1621.16     54.52 o 
  -9   1  15      135.34      142.08     11.12 o 
  -7   1  15      117.90      124.85      8.27 o 
  -5   1  15      432.24      413.05      6.18 o 
  -3   1  15     2385.89     2204.08     10.35 o 
  -1   1  15       16.45       47.04      6.74 o 
   1   1  15     3776.01     3449.71     34.28 o 
   3   1  15        9.06        8.03     15.13 o 
   5   1  15      782.92      688.35     33.67 o 
   7   1  15      266.55      256.32     16.91 o 
   9   1  15       18.23       35.36     21.14 o 
 -18   2  15      698.89      666.85     19.15 o 
 -16   2  15       87.44      100.44      9.05 o 
 -14   2  15      258.89      288.97     19.46 o 
 -12   2  15      384.79      369.95     20.27 o 
 -10   2  15       97.58      107.53     11.48 o 
  -8   2  15      199.15      230.35      6.22 o 
  -6   2  15        4.45       18.96      3.09 o 
  -4   2  15       20.06       30.97      9.17 o 
  -2   2  15     5855.25     6123.66    115.05 o 
   0   2  15     6891.64     6499.19    232.58 o 
   2   2  15      108.69       97.44     10.89 o 
   4   2  15      732.99      784.42     25.33 o 
   6   2  15      552.85      564.16     20.72 o 
   8   2  15       48.73       76.59     22.07 o 
 -17   3  15       40.52       59.69     12.95 o 
 -15   3  15       16.70       24.72     10.37 o 
 -13   3  15      360.62      321.11     32.74 o 
 -11   3  15     2053.58     2007.07     13.08 o 
  -9   3  15     2000.53     2063.50     49.88 o 
  -7   3  15       17.57       29.52      9.42 o 
  -5   3  15        0.27       14.47      9.27 o 
  -3   3  15      134.59      152.81     10.81 o 
  -1   3  15       39.96       59.28     10.40 o 
   1   3  15      215.75      219.92     10.96 o 
   3   3  15      179.04      187.23     19.25 o 
   5   3  15      415.03      423.24     20.72 o 
   7   3  15      248.68      278.08     13.72 o 
 -16   4  15      178.73      181.00     17.61 o 
 -14   4  15        0.09       33.45     18.85 o 
 -12   4  15        7.67       46.07     13.36 o 
 -10   4  15      192.05      215.59     13.28 o 
  -8   4  15      689.65      640.60     18.84 o 
  -6   4  15       78.93      105.94     22.24 o 
  -4   4  15      108.10       87.23     15.20 o 
  -2   4  15       61.10       77.27     12.20 o 
   0   4  15       16.05       30.09     15.16 o 
   2   4  15     1208.78     1219.07     30.38 o 
   4   4  15      796.61      759.57     15.91 o 
   6   4  15       11.40       44.02     15.25 o 
 -13   5  15      481.03      530.33     28.72 o 
 -11   5  15      514.60      530.89     15.18 o 
  -9   5  15      635.44      659.29     14.34 o 
  -7   5  15        0.02        6.49      6.18 o 
  -5   5  15      300.90      327.09     15.75 o 
  -3   5  15      185.56      193.94     15.29 o 
  -1   5  15     1861.32     1658.76     25.33 o 
   1   5  15       67.85      112.24     12.17 o 
   3   5  15      533.75      535.74     15.87 o 
   5   5  15      100.89      129.11     19.90 o 
 -12   6  15      209.87      226.81     22.86 o 
 -10   6  15        5.72       40.32     17.30 o 
  -8   6  15       63.54      105.02     17.30 o 
  -6   6  15      113.00      100.15     14.21 o 
  -4   6  15      131.28      122.82     13.36 o 
  -2   6  15      358.06      368.46     26.10 o 
   0   6  15      264.57      296.21     21.68 o 
   2   6  15      466.58      470.34     20.08 o 
  -5   7  15       11.66       35.37     14.85 o 
 -18   0  16      533.75      556.59     16.06 o 
 -16   0  16     1185.46     1157.34     26.87 o 
 -14   0  16       66.97       76.29     15.75 o 
 -12   0  16      168.16      189.03     14.52 o 
 -10   0  16      721.11      709.79     10.50 o 
  -8   0  16     5381.57     5576.36     19.77 o 
  -6   0  16    10310.46    10433.04     25.95 o 
  -2   0  16     2508.35     2260.94     14.52 o 
   0   0  16      783.45      758.90     25.02 o 
   2   0  16      685.05      650.17     42.01 o 
   4   0  16      318.85      238.76     13.28 o 
   6   0  16      439.86      407.09     24.09 o 
   8   0  16       53.97       64.55     39.23 o 
 -19   1  16      504.97      447.73     14.36 o 
 -15   1  16       47.89       66.18     12.69 o 
 -13   1  16       89.13      106.27     11.74 o 
 -11   1  16      541.57      571.10     11.68 o 
  -9   1  16      158.55      187.49      9.10 o 
  -7   1  16       21.90       15.36      4.64 o 
  -5   1  16     2543.88     2654.71     41.70 o 
  -3   1  16       64.83       46.12      8.81 o 
  -1   1  16       26.78       42.47      7.71 o 
   1   1  16     2496.31     2444.90     71.81 o 
   3   1  16      477.99      426.79     17.91 o 
   5   1  16       66.47       80.15     16.05 o 
   7   1  16      195.72      186.56     20.39 o 
   9   1  16      467.20      596.34     23.36 o 
 -18   2  16      131.65      178.47     22.39 o 
 -16   2  16        4.46       23.39     11.89 o 
 -14   2  16      142.74      154.44     24.40 o 
 -12   2  16       94.99       93.14      9.05 o 
 -10   2  16      175.39      207.87      6.96 o 
  -8   2  16      587.19      595.81     10.50 o 
  -6   2  16       27.28       79.39      4.40 o 
  -4   2  16       66.07       35.31      8.01 o 
  -2   2  16     1674.57     1550.53     20.08 o 
   0   2  16       85.56       81.61     10.98 o 
   2   2  16       35.29       56.25     10.04 o 
   4   2  16       64.63       72.85     17.73 o 
   6   2  16        7.55       36.73     26.25 o 
   8   2  16      155.88      164.15     22.91 o 
 -17   3  16       15.05       28.77     12.25 o 
 -15   3  16       24.73       30.48     11.33 o 
 -13   3  16        1.46       15.23      9.45 o 
 -11   3  16        3.83       13.11      8.34 o 
  -9   3  16       34.79       53.59     10.62 o 
  -7   3  16      350.25      358.07     12.05 o 
  -5   3  16     1509.43     1323.20     14.83 o 
  -3   3  16     2220.03     2170.25     51.12 o 
  -1   3  16       13.50       22.21     11.46 o 
   1   3  16       33.88       39.02      8.40 o 
   3   3  16       31.14       62.70     12.05 o 
   5   3  16       24.78       47.17     12.55 o 
   7   3  16      132.48      120.21     25.95 o 
 -16   4  16      631.73      611.87     18.53 o 
 -14   4  16       29.94       57.97     13.70 o 
 -12   4  16      126.44      122.48     10.98 o 
 -10   4  16     1378.80     1378.05     59.92 o 
  -8   4  16      314.47      353.63     12.59 o 
  -6   4  16     1334.00      233.49    651.41 o 
  -4   4  16      969.64     1007.17     22.62 o 
  -2   4  16      487.09      552.12     14.41 o 
   0   4  16     1235.77     1175.18     23.13 o 
   2   4  16      584.48      599.72     23.15 o 
   4   4  16       55.74       89.78      9.63 o 
   6   4  16      795.24      850.67     18.39 o 
 -13   5  16        7.81       35.77     13.02 o 
 -11   5  16       67.39       88.55     12.53 o 
  -9   5  16        6.21       34.72     16.83 o 
  -7   5  16      187.64      162.16     11.43 o 
  -5   5  16      714.16      648.63     23.78 o 
  -3   5  16      296.57      312.22     11.35 o 
  -1   5  16       31.30       44.65     11.25 o 
   1   5  16       26.30       53.73     19.88 o 
   3   5  16       33.71       57.21     13.93 o 
 -10   6  16       22.51       47.14     16.61 o 
  -8   6  16      348.23      365.09     18.53 o 
  -6   6  16      504.85      516.12     28.73 o 
  -4   6  16      655.46      658.39     36.14 o 
  -2   6  16      399.29      408.54     19.37 o 
   0   6  16      143.97      181.08     16.30 o 
   2   6  16       79.89       96.09     22.38 o 
 -19   1  17        0.04       19.51     15.37 o 
 -17   1  17       41.86       53.33     12.99 o 
 -15   1  17      320.48      313.56     13.28 o 
 -13   1  17      794.11      803.51     25.64 o 
 -11   1  17     4270.87     4329.18    143.93 o 
  -9   1  17     1362.10     1192.77     14.56 o 
  -7   1  17     4331.63     4273.02     26.19 o 
  -5   1  17      551.38      468.96     13.59 o 
  -3   1  17     1461.16     1454.66     18.53 o 
  -1   1  17        0.22        9.44     15.13 o 
   1   1  17       19.56       28.65     11.64 o 
   3   1  17     2001.04     1837.32     38.76 o 
   5   1  17      292.89      325.49     17.44 o 
   7   1  17       17.88       41.42     18.68 o 
 -18   2  17        2.59       23.05      8.97 o 
 -16   2  17      165.58      177.21     12.64 o 
 -14   2  17       85.29       93.29     15.08 o 
 -12   2  17       84.51       71.33     13.59 o 
 -10   2  17     3779.40     3610.26     90.81 o 
  -8   2  17      743.01      717.41     11.68 o 
  -6   2  17      391.02      366.09     15.44 o 
  -4   2  17      154.13      149.74     10.54 o 
  -2   2  17      786.45      807.08     12.35 o 
   0   2  17        7.69       20.20     15.13 o 
   2   2  17      996.74     1050.16     30.58 o 
   4   2  17      373.29      360.79     25.17 o 
   6   2  17      375.33      408.74     21.28 o 
   8   2  17     1099.50     1246.58     40.90 o 
 -17   3  17       91.51      115.06     14.52 o 
 -15   3  17       22.23       53.30     14.51 o 
 -13   3  17      738.44      669.63     37.22 o 
 -11   3  17       57.93       91.48     20.85 o 
  -9   3  17      260.33      301.05      9.17 o 
  -7   3  17        0.30       16.40      7.97 o 
  -5   3  17       12.79       25.37      8.11 o 
  -3   3  17      580.70      529.02     33.36 o 
  -1   3  17      141.20      149.51     13.65 o 
   1   3  17      487.70      499.40     24.86 o 
   3   3  17      230.17      218.96     13.54 o 
   5   3  17      262.87      284.13     17.27 o 
   7   3  17       24.11       37.75     28.01 o 
 -16   4  17        4.52       50.05     13.03 o 
 -14   4  17      208.45      260.83     19.46 o 
 -12   4  17       77.47       94.07     10.15 o 
 -10   4  17      693.53      699.46     14.05 o 
  -8   4  17      507.11      565.32     10.02 o 
  -6   4  17       33.07       38.30      7.72 o 
  -4   4  17      149.62      122.61     14.46 o 
  -2   4  17     1508.35     1418.03     45.40 o 
   0   4  17      366.05      400.34     10.96 o 
   2   4  17       77.41      104.40     15.14 o 
   4   4  17       82.14      102.34     21.04 o 
 -13   5  17      407.33      392.58     20.39 o 
 -11   5  17      830.44      906.54     28.73 o 
  -9   5  17     2925.21     2919.27     95.90 o 
  -7   5  17      883.71      948.76     15.76 o 
  -5   5  17      260.59      298.05     12.76 o 
  -3   5  17        9.47       36.82     16.27 o 
  -1   5  17      262.18      272.10     34.90 o 
   1   5  17      108.21      117.91     17.14 o 
   3   5  17      208.74      237.60     19.66 o 
 -10   6  17       70.39      106.56     18.53 o 
  -8   6  17      629.15      634.73     20.39 o 
  -6   6  17      399.31      448.79     11.43 o 
  -4   6  17        1.11       12.44     10.81 o 
  -2   6  17        0.93       37.50     17.96 o 
   0   6  17       30.41       42.43     17.07 o 
 -18   0  18      246.44      248.95     13.59 o 
 -16   0  18      532.07      530.64     18.22 o 
 -14   0  18     3672.61     3758.96    232.89 o 
 -12   0  18      676.78      706.39     24.09 o 
 -10   0  18     2294.04     2123.80     21.31 o 
  -8   0  18      512.89      688.78     17.30 o 
  -6   0  18       77.72       75.67     13.28 o 
  -4   0  18      580.95      599.83     18.53 o 
  -2   0  18     1466.29     1411.85     20.39 o 
   0   0  18     3757.42     3638.19     74.44 o 
   2   0  18     3521.07     3365.15     36.45 o 
   4   0  18      391.04      336.67     14.21 o 
   6   0  18      488.99      467.94     16.99 o 
   8   0  18      395.07      461.76     33.36 o 
 -19   1  18      164.47      185.02     14.93 o 
 -17   1  18      140.50      159.45     13.43 o 
 -15   1  18      527.58      539.94     30.42 o 
 -13   1  18       15.51       28.42     13.32 o 
 -11   1  18      433.56      423.51      9.70 o 
  -9   1  18      425.05      438.98     10.50 o 
  -7   1  18       35.55       41.88      7.73 o 
  -5   1  18        1.21       17.50     16.06 o 
  -3   1  18      302.50      331.24     24.09 o 
  -1   1  18     2127.09     2091.59     18.16 o 
   1   1  18       32.17       57.29      9.58 o 
   3   1  18      138.03      158.09     13.99 o 
   5   1  18      102.58      119.68     19.56 o 
   7   1  18        1.90       26.75     20.23 o 
 -18   2  18       28.94       95.74     19.92 o 
 -16   2  18        2.92       46.89     26.56 o 
 -14   2  18      169.08      168.89     12.21 o 
 -12   2  18       47.92       78.11     14.30 o 
 -10   2  18      231.97      214.01     14.92 o 
  -8   2  18      123.36      117.65     24.71 o 
  -6   2  18      189.59      184.61      5.65 o 
  -4   2  18      317.64      270.07     12.24 o 
  -2   2  18      137.83      108.77      7.65 o 
   0   2  18     2527.61     2336.78    117.06 o 
   2   2  18      227.42      198.11     18.86 o 
   4   2  18      156.66      145.76     13.73 o 
   6   2  18        0.07       38.31     18.33 o 
 -17   3  18      119.15      172.23     28.42 o 
 -15   3  18      154.96      188.35     15.91 o 
 -13   3  18     1533.81     1097.73    147.95 o 
 -11   3  18     1227.96     1264.64     31.81 o 
  -9   3  18      195.67      195.41     12.66 o 
  -7   3  18        4.56       14.50     10.13 o 
  -5   3  18      164.23      167.50      7.64 o 
  -3   3  18      524.74      511.83     19.92 o 
  -1   3  18       95.13      113.16     11.67 o 
   1   3  18       54.84       72.21     21.93 o 
   3   3  18      359.97      364.59     17.27 o 
   5   3  18      818.90      897.60     41.16 o 
 -16   4  18      341.70      356.54     25.95 o 
 -14   4  18      519.02      570.48     16.99 o 
 -12   4  18      688.92      693.11     14.54 o 
 -10   4  18       33.24       53.61     31.66 o 
  -8   4  18       11.60       20.73      6.02 o 
  -6   4  18       48.29       61.75     22.55 o 
  -4   4  18        1.47       10.78      8.29 o 
  -2   4  18     3329.18     3159.01     38.41 o 
   0   4  18      595.46      576.35     12.70 o 
   2   4  18     1456.12     1498.07     19.53 o 
   4   4  18       18.74       25.41     13.79 o 
 -13   5  18       25.67       26.63     11.68 o 
 -11   5  18      195.09      191.50     16.68 o 
  -9   5  18       69.88       70.69      5.51 o 
  -7   5  18       86.21       86.55     12.83 o 
  -5   5  18      186.73      187.58     13.78 o 
  -3   5  18       48.33       55.76     16.53 o 
  -1   5  18      306.93      333.51     25.95 o 
   1   5  18        1.07       59.96     25.02 o 
   3   5  18        5.13       29.79     12.54 o 
  -8   6  18      212.03      230.42     16.99 o 
  -6   6  18      130.18      150.94     16.46 o 
  -4   6  18       27.10       48.54     19.30 o 
  -2   6  18      271.05      289.23     24.58 o 
   0   6  18      409.46      442.90     14.57 o 
 -19   1  19       77.98       94.21     17.30 o 
 -17   1  19      237.74      232.46     12.01 o 
 -15   1  19        0.56       27.05     10.58 o 
 -13   1  19       78.82       87.73     14.99 o 
 -11   1  19       17.71       18.72      9.43 o 
  -9   1  19      781.49      659.82     82.31 o 
  -7   1  19      758.79      672.76     26.72 o 
  -5   1  19     3299.25     3305.43    169.11 o 
  -3   1  19     8168.81     7963.44    154.44 o 
  -1   1  19      328.75      311.58     11.25 o 
   1   1  19      719.66      685.76     22.70 o 
   3   1  19      147.90      114.67     14.11 o 
   5   1  19       53.16       77.18     13.98 o 
   7   1  19      215.55      238.14     14.32 o 
 -18   2  19      319.39      315.42     33.20 o 
 -16   2  19      664.91      611.66     44.48 o 
 -14   2  19     1138.42     1054.49     15.68 o 
 -12   2  19      527.78      514.71     43.95 o 
 -10   2  19       37.22       45.33      5.41 o 
  -8   2  19      418.20      406.80     12.52 o 
  -6   2  19     2735.18     2776.53     26.72 o 
  -4   2  19       12.16        3.06     24.25 o 
  -2   2  19      150.60      149.84      7.92 o 
   0   2  19       37.28       53.01     10.35 o 
   2   2  19      678.07      597.13     33.20 o 
   4   2  19       83.41      109.39     14.20 o 
   6   2  19      453.67      514.69     26.20 o 
 -17   3  19      156.28      164.04     12.05 o 
 -15   3  19       79.41       98.10     11.36 o 
 -13   3  19      708.45      509.64     67.33 o 
 -11   3  19       94.15      125.87     14.52 o 
  -9   3  19       90.67      100.16     10.44 o 
  -7   3  19        0.02       16.74      9.77 o 
  -5   3  19      923.57      961.35     16.83 o 
  -3   3  19      895.78      914.10     21.48 o 
  -1   3  19        1.23       10.83     21.01 o 
   1   3  19        6.84       11.70      7.73 o 
   3   3  19       54.02       70.55     14.10 o 
   5   3  19      210.64      233.28     15.81 o 
 -16   4  19       91.68      107.75     15.91 o 
 -14   4  19       25.27       58.07     16.06 o 
 -12   4  19      146.41      150.27     12.02 o 
 -10   4  19       38.50       37.60      9.49 o 
  -8   4  19       47.74       90.92     16.04 o 
  -6   4  19       11.28       30.47     13.66 o 
  -4   4  19      150.76      119.56     13.90 o 
  -2   4  19      161.11      129.94     24.86 o 
   0   4  19      280.79      277.11     22.76 o 
   2   4  19       64.14       87.40     19.47 o 
   4   4  19       29.95       70.28     23.20 o 
 -13   5  19       98.54       97.31     14.60 o 
  -9   5  19      176.72      228.34     18.69 o 
  -7   5  19      806.66      811.42     68.11 o 
  -5   5  19     1674.29     1674.82     50.43 o 
  -3   5  19      223.35      245.30     17.42 o 
  -1   5  19     2022.69     1904.82     53.43 o 
   1   5  19      648.45      643.16     17.11 o 
  -8   6  19      196.59      193.97     18.22 o 
  -6   6  19      772.51      823.14     37.22 o 
  -4   6  19      460.23      409.76     27.95 o 
  -2   6  19      118.02      131.27     17.37 o 
 -16   0  20      540.36      492.65     32.12 o 
 -14   0  20      848.85      832.41     25.02 o 
 -12   0  20      878.63      896.65     38.61 o 
  -8   0  20     5958.01     5802.76     23.47 o 
  -6   0  20     2108.54     1997.78     22.86 o 
  -4   0  20      450.07      384.54     12.05 o 
  -2   0  20     3037.18     2900.92     64.55 o 
   0   0  20     1107.18     1061.90     31.50 o 
   2   0  20     2465.28     2429.27     42.62 o 
   4   0  20      966.74      930.94     27.49 o 
   6   0  20      311.24      306.71     48.80 o 
 -19   1  20       75.00       94.05     14.50 o 
 -17   1  20       79.77       96.86     15.21 o 
 -15   1  20        6.84       14.38      9.49 o 
 -13   1  20        7.51       23.43     10.16 o 
 -11   1  20      687.87      702.18      9.79 o 
  -9   1  20     3797.82     3737.34     21.00 o 
  -7   1  20      320.25      321.14      9.97 o 
  -5   1  20      171.77      165.13      8.98 o 
  -3   1  20        3.89       18.39     21.08 o 
  -1   1  20        0.89        1.80      9.27 o 
   1   1  20        0.03       18.98     13.85 o 
   3   1  20      290.81      304.80     18.45 o 
   5   1  20        2.75        9.70     18.99 o 
 -18   2  20       14.26       43.24     11.89 o 
 -16   2  20        0.00       36.56     12.95 o 
 -14   2  20      198.12      205.11     13.90 o 
 -12   2  20      280.59      265.55     14.67 o 
 -10   2  20       72.64       76.76     10.15 o 
  -8   2  20      107.01      106.76      9.05 o 
  -6   2  20     1258.50     1190.08     26.25 o 
  -4   2  20       94.80      103.87     12.21 o 
  -2   2  20      850.38      777.55      9.43 o 
   0   2  20      327.86      307.01     17.81 o 
   2   2  20       91.80       99.00     10.76 o 
   4   2  20       30.36       59.70     11.65 o 
   6   2  20       32.34       87.21     22.03 o 
 -17   3  20        7.56       50.35     17.91 o 
 -15   3  20      210.01      236.95     16.06 o 
 -13   3  20      620.53      669.36     11.45 o 
 -11   3  20     1160.28     1144.76     14.69 o 
  -9   3  20     1031.76     1138.50     16.68 o 
  -7   3  20       23.12       30.53     13.65 o 
  -5   3  20       24.17       38.26      5.35 o 
  -3   3  20      388.78      356.74     12.08 o 
  -1   3  20       15.22       34.33      6.54 o 
   1   3  20        1.99       22.16     11.20 o 
   3   3  20      336.16      373.19     16.68 o 
   5   3  20      400.27      454.64     25.72 o 
 -16   4  20      214.51      213.60     14.67 o 
 -14   4  20      147.43      161.79     12.62 o 
 -12   4  20       38.08       78.30     11.14 o 
 -10   4  20     1296.07     1252.89     20.85 o 
  -8   4  20      937.85      904.94    275.82 o 
  -6   4  20     1076.20     1087.78     24.03 o 
  -4   4  20       97.60       92.88     15.68 o 
  -2   4  20       67.16      118.79     27.34 o 
   0   4  20      546.08      542.60     27.70 o 
   2   4  20      216.57      215.16     17.83 o 
 -13   5  20       95.74      103.03     12.66 o 
 -11   5  20       22.61       28.11     17.61 o 
  -9   5  20      141.23      145.20     13.54 o 
  -7   5  20        0.34       15.09     10.09 o 
  -5   5  20        2.14       28.91     11.08 o 
  -3   5  20        1.86       29.71     14.51 o 
  -1   5  20       40.55       56.51     11.90 o 
   1   5  20        3.16       28.62     17.33 o 
  -8   6  20       45.79      100.07     17.61 o 
  -6   6  20      402.21      609.40     39.23 o 
  -4   6  20      326.60      337.60     16.23 o 
 -19   1  21      150.17      156.96     21.00 o 
 -17   1  21       15.78       44.48     11.20 o 
 -15   1  21      132.45      143.19     10.58 o 
 -13   1  21      210.60      209.22     17.91 o 
 -11   1  21      414.55      421.05      7.31 o 
  -9   1  21      116.85      117.54     10.17 o 
  -7   1  21      280.43      287.17     27.64 o 
  -5   1  21      947.87      931.10     12.82 o 
  -3   1  21      325.68      338.97     12.17 o 
  -1   1  21     4715.68     4468.72     51.89 o 
   1   1  21      392.53      412.82     15.63 o 
   3   1  21      431.90      399.88     14.52 o 
   5   1  21      618.95      663.96     24.33 o 
 -18   2  21      127.08      141.78     20.06 o 
 -16   2  21      970.20      913.64     78.76 o 
 -14   2  21     2827.51     2756.53    118.45 o 
 -12   2  21     1441.65     1467.35     50.96 o 
 -10   2  21      138.25      124.13     14.52 o 
  -8   2  21       82.34       96.89     10.66 o 
  -6   2  21      245.55      260.63     20.08 o 
  -4   2  21       56.61       79.51     15.53 o 
  -2   2  21      428.59      410.28     22.55 o 
   0   2  21      512.51      463.03     13.27 o 
   2   2  21      242.76      275.92     13.54 o 
   4   2  21      370.16      359.43     14.73 o 
 -17   3  21       52.61       35.83     20.08 o 
 -15   3  21      124.71       86.50     11.25 o 
 -13   3  21     2319.87     2179.94    233.97 o 
 -11   3  21      228.66      209.53     15.60 o 
  -9   3  21       69.25       86.18     13.28 o 
  -7   3  21      138.57      142.70     15.13 o 
  -5   3  21      477.09      435.23     10.60 o 
  -3   3  21      461.42      457.37     14.17 o 
  -1   3  21       46.88      102.56     26.10 o 
   1   3  21       51.76       75.03     15.23 o 
   3   3  21       18.85       58.69     13.65 o 
 -16   4  21       65.20      111.61     34.28 o 
 -14   4  21      230.77      273.54     15.29 o 
 -12   4  21     1012.12      951.61     54.36 o 
 -10   4  21       90.08      106.96     21.62 o 
  -8   4  21       18.76       45.33     14.52 o 
  -6   4  21       56.27       48.37     12.82 o 
  -4   4  21       25.96       42.67     11.87 o 
  -2   4  21       89.44      115.53     19.98 o 
   0   4  21       68.16       81.87     18.44 o 
   2   4  21       54.95       75.23     14.73 o 
 -13   5  21        4.80       37.37     18.22 o 
  -9   5  21      236.34      245.54     30.89 o 
  -7   5  21       67.88       72.55     11.43 o 
  -5   5  21      113.06      116.26     13.71 o 
  -3   5  21     1327.27     1193.09     20.26 o 
  -1   5  21     1143.71     1127.49     38.94 o 
  -8   6  21      127.27      169.16     13.06 o 
  -6   6  21       83.94       66.41     16.43 o 
  -4   6  21        2.77       39.84     19.47 o 
 -18   0  22      448.17      397.52     14.52 o 
 -16   0  22      490.06      479.37     33.67 o 
 -14   0  22        6.12       34.28     18.22 o 
 -12   0  22       66.84       76.29      8.96 o 
 -10   0  22       16.72       28.11      8.96 o 
  -6   0  22     1814.78     1809.06     26.25 o 
  -4   0  22     9793.04     9571.29     66.10 o 
  -2   0  22      308.24      281.69     12.97 o 
   0   0  22      763.10      753.03     23.47 o 
   2   0  22      231.99      254.82     20.08 o 
   4   0  22       15.20       33.36     27.18 o 
 -19   1  22      240.70      242.84     21.55 o 
 -17   1  22      792.24      789.10     22.39 o 
 -15   1  22      421.16      422.33     21.27 o 
 -13   1  22       25.14       45.24      8.70 o 
 -11   1  22      509.70      497.89      8.62 o 
  -9   1  22      322.02      299.44      9.57 o 
  -7   1  22      757.54      765.34     15.66 o 
  -5   1  22      180.04      188.58     11.22 o 
  -3   1  22      296.96      322.88      9.17 o 
  -1   1  22     1727.86     1627.28     66.41 o 
   1   1  22       78.03       94.39     13.54 o 
   3   1  22       44.57       54.13     23.32 o 
   5   1  22        6.20       43.24     25.33 o 
 -18   2  22       26.02       32.51     12.46 o 
 -16   2  22       12.44       24.26     11.03 o 
 -14   2  22      221.38      249.92     14.38 o 
 -12   2  22      254.93      292.17     12.59 o 
 -10   2  22        7.76       39.73     10.80 o 
  -8   2  22       92.00       75.92      8.75 o 
  -6   2  22        1.21        7.40     10.76 o 
  -4   2  22      287.52      287.67     20.69 o 
  -2   2  22        4.34       19.27     13.28 o 
   0   2  22      219.58      236.76     15.74 o 
   2   2  22      191.27      225.23     16.32 o 
   4   2  22      168.16      226.29     18.94 o 
 -17   3  22      869.97      892.33     18.53 o 
 -15   3  22      464.47      497.94     13.60 o 
 -13   3  22       23.27       48.63     15.13 o 
 -11   3  22        6.74       22.55     14.83 o 
  -9   3  22       47.78       83.70     14.21 o 
  -7   3  22      356.36      375.62     17.03 o 
  -5   3  22     1062.75      973.31      9.34 o 
  -3   3  22      478.15      451.85     11.67 o 
  -1   3  22      275.68      348.01     33.20 o 
   1   3  22       60.04       67.68     13.35 o 
   3   3  22       18.29       35.58     19.56 o 
 -14   4  22        2.27       24.68     11.83 o 
 -12   4  22        7.23       31.91     11.33 o 
 -10   4  22       43.25       39.23     12.66 o 
  -8   4  22      487.34      503.76     25.48 o 
  -6   4  22     1958.44     1848.60     99.46 o 
  -4   4  22      581.49      654.24     21.67 o 
  -2   4  22      340.33      368.13     12.00 o 
   0   4  22       23.65       53.93     24.34 o 
   2   4  22      504.49      523.45     18.38 o 
 -13   5  22        2.49       40.73     17.91 o 
 -11   5  22      217.27      208.98     27.49 o 
  -9   5  22       44.77       50.92     21.00 o 
  -7   5  22        0.35       20.76     12.05 o 
  -5   5  22      250.93      234.47     25.66 o 
  -3   5  22        4.03       22.54     12.39 o 
  -1   5  22      157.20      149.73     15.72 o 
 -17   1  23        6.65       30.98     11.04 o 
 -15   1  23       63.64       93.06     15.90 o 
 -13   1  23       85.78       96.24      9.45 o 
 -11   1  23       59.91       81.54      8.29 o 
  -9   1  23     1245.24     1188.55     11.64 o 
  -7   1  23      773.99      743.09     23.72 o 
  -5   1  23       74.22       49.42      9.58 o 
  -3   1  23       12.92       25.89     12.16 o 
  -1   1  23      125.76      150.53     16.83 o 
   1   1  23      267.47      241.46     11.21 o 
   3   1  23      667.96      730.43     15.63 o 
 -16   2  23      627.72      565.99     15.88 o 
 -14   2  23       77.59       91.63     11.73 o 
 -12   2  23     2029.80     2143.87     35.52 o 
 -10   2  23     1546.18     1554.61     42.01 o 
  -8   2  23     1091.45     1075.95     24.72 o 
  -6   2  23     1583.24     1542.17     14.28 o 
  -4   2  23      349.24      347.39     10.73 o 
  -2   2  23       99.60       94.62      8.83 o 
   0   2  23        2.78       40.67     20.91 o 
   2   2  23      518.27      500.07     22.39 o 
 -17   3  23       55.97       99.15     15.13 o 
 -15   3  23      165.19      160.61     17.30 o 
 -13   3  23        8.75       44.30     10.59 o 
 -11   3  23      316.93      329.84     28.57 o 
  -9   3  23      693.59      603.01     34.28 o 
  -7   3  23       12.84       31.03      9.50 o 
  -5   3  23      176.19      176.09     11.08 o 
  -3   3  23      131.83      149.06     17.30 o 
  -1   3  23       21.97       33.34     14.29 o 
   1   3  23        7.61       28.30     15.81 o 
 -14   4  23      317.34      314.91     12.99 o 
 -12   4  23      115.32      139.92     16.99 o 
 -10   4  23      702.66      674.43     30.42 o 
  -8   4  23      358.75      417.90     31.81 o 
  -6   4  23      109.60       94.21     22.86 o 
  -4   4  23      626.19      590.93     15.91 o 
  -2   4  23      110.53      126.95     12.02 o 
   0   4  23        7.40       46.08     15.42 o 
 -11   5  23      326.01      361.86     24.86 o 
  -9   5  23      836.58      811.63     15.15 o 
  -7   5  23      542.98      410.52     96.99 o 
  -5   5  23       61.91       86.83     15.82 o 
  -3   5  23        5.01       37.40     11.89 o 
 -18   0  24       12.97       33.05     26.56 o 
 -16   0  24       28.78       53.74     17.30 o 
 -14   0  24        2.56       31.20     17.61 o 
 -12   0  24     3072.39     2806.40     18.84 o 
 -10   0  24      137.27      142.39     15.75 o 
  -8   0  24       85.15      103.16     21.93 o 
  -6   0  24      327.46      332.04     23.78 o 
  -4   0  24      330.05      332.65     17.30 o 
  -2   0  24     1160.53     1060.66     29.34 o 
   0   0  24      860.51      919.20     24.09 o 
   2   0  24      153.42      136.52     39.54 o 
 -17   1  24      788.55      777.02     23.08 o 
 -15   1  24      757.74      789.95     26.33 o 
 -13   1  24      170.90      200.46     16.99 o 
 -11   1  24      519.35      499.79     18.22 o 
  -9   1  24        0.47       27.41     13.28 o 
  -7   1  24        8.69       27.74     13.61 o 
  -5   1  24     1487.57     1469.53     38.61 o 
  -3   1  24      956.57      888.60     22.39 o 
  -1   1  24      629.79      628.83     20.86 o 
   1   1  24      293.57      271.50     13.64 o 
   3   1  24      185.62      201.92     22.01 o 
 -18   2  24        1.07       20.88     20.69 o 
 -16   2  24      219.54      207.35     33.51 o 
 -14   2  24       49.41       55.20     10.00 o 
 -12   2  24       35.85       37.17      8.01 o 
 -10   2  24       93.47       96.37     19.15 o 
  -8   2  24       37.08       52.28     10.46 o 
  -6   2  24       14.48       20.93      8.47 o 
  -4   2  24      185.97      182.83     16.25 o 
  -2   2  24      377.40      354.84     10.37 o 
   0   2  24       25.15       43.09     13.88 o 
   2   2  24      246.93      288.59     18.69 o 
 -17   3  24      186.68      223.00     12.49 o 
 -13   3  24     2159.81     2122.06     39.07 o 
 -11   3  24      421.04      416.44     36.14 o 
  -9   3  24      624.49      527.17     42.01 o 
  -7   3  24      265.79      277.99     13.13 o 
  -5   3  24      229.60      221.92     13.52 o 
  -3   3  24      264.06      217.01     28.26 o 
  -1   3  24      247.02      233.02     14.39 o 
   1   3  24      107.19      109.42     11.67 o 
 -14   4  24      613.12      538.36     20.39 o 
 -12   4  24      293.16      326.17     16.99 o 
 -10   4  24       11.16       38.63     12.24 o 
  -8   4  24       13.14       26.19     11.77 o 
  -6   4  24        0.82       18.87     12.21 o 
  -4   4  24      573.51      539.49     11.64 o 
  -2   4  24       96.52      110.02     13.02 o 
   0   4  24      679.83      745.35     27.70 o 
 -11   5  24        0.04       87.32     74.28 o 
  -9   5  24       21.03       52.51     17.30 o 
  -7   5  24       84.90      128.44     15.18 o 
  -5   5  24      243.12      322.74     13.08 o 
  -3   5  24      382.27      365.85     15.54 o 
 -17   1  25       65.17       92.09     13.42 o 
 -15   1  25      193.11      197.21     17.28 o 
 -13   1  25       31.53       28.86      8.00 o 
 -11   1  25       52.66       63.28      7.57 o 
  -9   1  25       65.07       75.93     23.47 o 
  -7   1  25       32.54       37.40     15.44 o 
  -5   1  25     1372.96     1238.35    111.04 o 
  -3   1  25       19.16       41.08     13.59 o 
  -1   1  25      254.50      280.26     12.31 o 
   1   1  25      521.01      464.20     48.34 o 
 -16   2  25     1339.08     1272.86     18.53 o 
 -14   2  25       54.45       54.71     12.80 o 
 -12   2  25        1.99        4.59     10.51 o 
 -10   2  25       49.15       55.65     14.05 o 
  -8   2  25     1254.44     1210.30     35.84 o 
  -6   2  25     1560.69     1506.27     77.84 o 
  -4   2  25     1881.64     1857.32     83.24 o 
  -2   2  25      456.22      427.48     22.24 o 
   0   2  25      138.41      133.25     20.57 o 
   2   2  25      157.03      146.09     20.50 o 
 -15   3  25       49.18       61.71     14.05 o 
 -13   3  25       30.93      172.97     33.67 o 
 -11   3  25       86.24       95.44     15.44 o 
  -9   3  25        6.91       28.08     14.32 o 
  -7   3  25      522.90      508.72     12.01 o 
  -5   3  25       64.99       96.32     15.44 o 
  -3   3  25      439.30      497.86     19.79 o 
  -1   3  25       89.50      105.38     22.01 o 
   1   3  25      298.75      291.24     32.98 o 
 -12   4  25      106.87      141.19     12.21 o 
 -10   4  25      124.28       99.36     25.64 o 
  -8   4  25        1.08       12.12     14.36 o 
  -6   4  25      279.78      239.45     23.94 o 
  -4   4  25      266.17      315.04     12.98 o 
  -2   4  25      412.11      424.21     13.75 o 
 -11   5  25      116.44      147.20     13.43 o 
  -9   5  25      153.73      167.08     16.60 o 
  -7   5  25      714.85      622.99     23.47 o 
  -5   5  25        5.50       10.92     13.52 o 
 -18   0  26      187.44      201.69     27.80 o 
 -16   0  26        4.28       26.56     14.52 o 
 -14   0  26      603.51      606.62     18.53 o 
 -12   0  26      285.99      282.93     11.74 o 
 -10   0  26     1204.70     1091.24     35.21 o 
  -8   0  26      471.90      476.90     13.59 o 
  -6   0  26     2235.33     2108.97     53.43 o 
  -2   0  26      233.45      248.64     20.08 o 
   0   0  26        1.98       19.15     20.39 o 
   2   0  26      307.30      335.43     19.15 o 
 -17   1  26      446.26      382.37     17.47 o 
 -15   1  26        0.74       22.37     10.11 o 
 -13   1  26        0.62       19.46      8.26 o 
 -11   1  26      685.96      673.57     27.64 o 
  -9   1  26      894.36      890.20     24.56 o 
  -7   1  26     1648.59     1703.75     23.01 o 
  -5   1  26      429.68      321.68     66.56 o 
  -3   1  26       85.57      102.62     10.02 o 
  -1   1  26       44.56       86.74     23.63 o 
   1   1  26      436.40      466.52     24.26 o 
 -16   2  26       57.50       76.29     14.76 o 
 -14   2  26       16.90       28.66     12.58 o 
 -12   2  26       19.90       31.13      9.70 o 
 -10   2  26      195.31      169.97     14.03 o 
  -8   2  26      148.12      146.55      9.48 o 
  -6   2  26      142.61      148.06     33.20 o 
  -4   2  26       35.61       50.66     11.54 o 
  -2   2  26        1.49       17.40     11.55 o 
   0   2  26        1.98       26.99     10.36 o 
 -15   3  26      158.46      162.36     12.17 o 
 -13   3  26      359.35      341.61     17.30 o 
 -11   3  26     1346.69     1250.42     54.82 o 
  -9   3  26     1661.92     1578.40     31.12 o 
  -7   3  26     1037.30     1056.31     21.31 o 
  -5   3  26      816.70      787.93     10.71 o 
  -3   3  26       66.45       60.35     12.84 o 
  -1   3  26      122.82      136.41     11.30 o 
 -14   4  26       82.46      107.05     12.99 o 
 -12   4  26      133.95      154.75     12.76 o 
 -10   4  26      489.75      510.21     18.53 o 
  -8   4  26      219.15      233.02     37.22 o 
  -6   4  26       48.48       51.41     12.47 o 
  -4   4  26       58.81       88.65     15.13 o 
  -2   4  26       16.80       47.12     16.44 o 
 -17   1  27      143.65      161.79     21.31 o 
 -15   1  27      319.39      339.78     17.96 o 
 -13   1  27      477.07      517.67     17.61 o 
 -11   1  27        6.58       25.60      7.70 o 
  -9   1  27        3.67       36.47     11.79 o 
  -7   1  27        0.00       17.87     11.45 o 
  -5   1  27       76.44       81.23     14.21 o 
  -3   1  27      179.28      205.46     20.00 o 
  -1   1  27      286.94      289.89     26.41 o 
   1   1  27      120.98      160.16     20.78 o 
 -16   2  27      371.41      393.72     29.19 o 
 -14   2  27      827.47      824.77     27.03 o 
 -12   2  27     1053.25      942.08     68.72 o 
 -10   2  27      454.03      460.71     15.91 o 
  -8   2  27      645.97      637.82     34.28 o 
  -6   2  27       64.77       91.65     14.68 o 
  -4   2  27      152.77      169.11     15.48 o 
  -2   2  27      950.43      888.90     26.79 o 
   0   2  27      277.37      268.29     14.54 o 
 -15   3  27      697.62      626.21     13.49 o 
 -13   3  27       55.39       90.77     14.05 o 
 -11   3  27        1.44       30.40     13.28 o 
  -9   3  27      250.32      235.35     22.08 o 
  -7   3  27        7.87       20.21     11.68 o 
  -5   3  27      207.71      185.01     11.74 o 
  -3   3  27        0.67       54.98     27.03 o 
  -1   3  27      284.30      280.59     16.56 o 
 -10   4  27      445.48      492.34     37.99 o 
  -8   4  27      108.59      139.82     15.61 o 
  -6   4  27        3.45       41.39     21.93 o 
  -4   4  27       73.37      115.07     18.03 o 
 -16   0  28      303.33      331.11     27.80 o 
 -14   0  28        2.13       26.25     12.35 o 
 -12   0  28      172.26      163.08     12.97 o 
 -10   0  28      313.20      291.27     16.37 o 
  -8   0  28     1485.48     1466.83     33.05 o 
  -6   0  28     1411.60     1393.32     39.84 o 
  -4   0  28       65.10       67.64     15.75 o 
  -2   0  28      481.32      415.12     41.08 o 
   0   0  28      667.47      726.46     23.17 o 
 -17   1  28        4.49       36.92     12.44 o 
 -15   1  28      372.64      346.15     20.40 o 
 -13   1  28       84.23       75.47     20.39 o 
 -11   1  28        2.37       34.50     22.39 o 
  -9   1  28      420.29      394.12     19.46 o 
  -7   1  28     1502.42     1402.59     29.61 o 
  -5   1  28      264.80      288.25     10.80 o 
  -3   1  28      332.38      336.58     13.60 o 
  -1   1  28        1.53       26.46     14.02 o 
 -16   2  28      506.91      530.33     16.37 o 
 -14   2  28       18.92       28.59     13.91 o 
 -12   2  28       44.87       43.71      9.85 o 
 -10   2  28        6.58       26.45     14.68 o 
  -8   2  28       87.77       79.41      9.78 o 
  -6   2  28       48.46       50.92     21.19 o 
  -4   2  28      153.92      185.07     14.59 o 
  -2   2  28        5.55       28.13     21.27 o 
 -15   3  28        9.66       44.79     16.68 o 
 -13   3  28        1.85       37.87     14.05 o 
 -11   3  28        7.93       38.28     11.46 o 
  -9   3  28      143.19      145.48     17.91 o 
  -7   3  28      912.66      872.92     20.23 o 
  -5   3  28     1162.17     1149.95     44.79 o 
  -3   3  28      906.36      994.66     39.38 o 
 -12   4  28       15.52       41.46     13.18 o 
 -10   4  28        1.28       30.73     13.10 o 
  -8   4  28      110.51       82.77     16.79 o 
  -6   4  28      191.32      187.48     19.77 o 
 -17   1  29       71.69       72.58     30.27 o 
 -15   1  29      112.17      148.63     13.14 o 
 -13   1  29       70.34       83.62     17.30 o 
 -11   1  29      114.06      140.85     10.10 o 
  -9   1  29      532.64      505.44     13.29 o 
  -7   1  29        1.17       31.14     18.02 o 
  -5   1  29       93.32      119.08     15.39 o 
  -3   1  29       91.12      109.04     12.44 o 
  -1   1  29       16.69       58.81     20.74 o 
 -16   2  29        0.15       38.98     18.53 o 
 -14   2  29       66.02       63.32     12.66 o 
 -12   2  29      500.04      484.10     15.63 o 
 -10   2  29     1485.15     1438.09     17.14 o 
  -8   2  29     1410.65     1361.53     13.92 o 
  -6   2  29      872.64      906.28     31.06 o 
  -4   2  29        1.38       16.26     15.48 o 
  -2   2  29      349.85      343.31     14.63 o 
 -13   3  29        6.59       42.87     12.23 o 
 -11   3  29      394.69      370.65     19.46 o 
  -9   3  29        0.45       35.74     12.79 o 
  -7   3  29      258.89      207.56     33.98 o 
  -5   3  29       15.61       41.23     17.14 o 
 -10   4  29      375.00      353.97     21.00 o 
  -8   4  29       85.86      117.05     18.84 o 
 -16   0  30       89.12      112.43     18.22 o 
 -14   0  30     1068.10     1110.08     33.36 o 
 -10   0  30      232.04      231.96     24.40 o 
  -8   0  30      359.46      346.55     15.13 o 
  -6   0  30      216.91      238.14     31.81 o 
  -2   0  30     1180.11     1207.07     32.12 o 
 -15   1  30      164.83      166.55     23.01 o 
 -13   1  30      879.94      803.15     13.51 o 
 -11   1  30      174.38      193.62     17.44 o 
  -9   1  30      609.56      524.95     50.50 o 
  -7   1  30      220.05      235.52     16.22 o 
  -5   1  30        0.54       20.65     19.11 o 
  -3   1  30      121.85      120.16     13.40 o 
 -14   2  30      104.01      116.09     11.96 o 
 -12   2  30       94.15      110.46     14.41 o 
 -10   2  30       67.68       71.23     11.13 o 
  -8   2  30        3.12       38.58     16.52 o 
  -6   2  30        1.36       31.11     14.83 o 
  -4   2  30       32.13       49.93     15.61 o 
 -13   3  30      229.12      284.94     17.65 o 
 -11   3  30      306.76      371.41     35.52 o 
  -9   3  30      369.48      375.96     27.80 o 
  -7   3  30        7.16       27.09      8.05 o 
 -15   1  31       75.05      101.11     10.01 o 
 -13   1  31       20.56       70.39     13.27 o 
 -11   1  31       45.33       70.64     13.24 o 
  -9   1  31        7.96       49.05     15.60 o 
  -7   1  31      435.16      432.68     20.34 o 
  -5   1  31      197.39      214.98     13.59 o 
 -14   2  31        2.71       39.74     11.90 o 
 -12   2  31       12.17       73.61     13.27 o 
 -10   2  31      150.23      140.41     13.91 o 
  -8   2  31      620.91      591.13     13.32 o 
  -6   2  31      448.85      459.98     14.99 o 
  -9   3  31       36.11       42.10      9.17 o 
 -14   0  32        3.21       37.68     28.73 o 
 -12   0  32      383.63      398.44     15.75 o 
 -10   0  32     3626.91     3338.90     93.59 o 
  -8   0  32       47.66       78.14     16.06 o 
  -6   0  32      402.33      428.71     18.22 o 
 -13   1  32      376.53      338.74     11.35 o 
 -11   1  32       25.75       56.76     11.61 o 
  -9   1  32      172.64      203.01     12.63 o 
  -7   1  32       74.44       91.22     19.07 o 
 -12   2  32       26.18       41.22     14.10 o 
 -10   2  32       63.94       98.56     14.15 o 
  -8   2  32        8.86       30.17     15.25 o 
 -13   1  33     1074.28     1047.83     66.72 o 
 -11   1  33      273.74      334.16     45.71 o 
  -9   1  33      513.40      539.21     16.32 o 
                                                 
